# Supplementary material for: Preservation of Bacillus subtilis’ cellular liquid state at deep sub-zero temperatures in perchlorate brines
Source: Commun Biol. 2024 May 16;7:588. doi: 10.1038/s42003-024-06277-4 (PMC11099114; doi:10.1038/s42003-024-06277-4)
Supplement: Supplementary file 3 — Supplementary Data [file 42003_2024_6277_MOESM3_ESM.xlsx]

## Sheet: Figure 1
Fig 1a			Fig 1b			Fig 1c			Fig 1d
Temperature/ °C	Derivative heat flow/ mW min-1		Temperature/ °C	Derivative heat flow/ mW min-1		Temperature/ °C	Derivative heat flow/ mW min-1		Temperature/ °C	Derivative heat flow/ mW min-1
-150.053	1.18767		-30.008	-0.0373582		-150.059	2.12412		-80.002	0.302098
-150.052	0.55834		-29.999	-0.038039		-150.058	0.930234		-79.994	0.301409
-150.053	-1.32494		-29.991	-0.0376406		-150.058	-1.11695		-79.985	0.300713
-150.052	-5.21293		-29.984	-0.0372274		-150.058	-5.01066		-79.977	0.300202
-150.052	-11.2531		-29.976	-0.0368672		-150.057	-11.0148		-79.97	0.299219
-150.053	-18.9011		-29.967	-0.0373051		-150.058	-18.5449		-79.962	0.299106
-150.052	-27.1666		-29.96	-0.0375879		-150.058	-26.6469		-79.953	0.299154
-150.051	-35.1084		-29.951	-0.0376627		-150.058	-34.4355		-79.946	0.299828
-150.05	-41.9552		-29.942	-0.0378308		-150.057	-41.209		-79.937	0.300367
-150.05	-47.3043		-29.933	-0.0380357		-150.057	-46.6243		-79.929	0.300281
-150.05	-50.9801		-29.924	-0.0382984		-150.055	-50.4956		-79.921	0.300012
-150.05	-53.0162		-29.915	-0.0385551		-150.055	-52.8477		-79.911	0.299531
-150.048	-53.5716		-29.908	-0.0384704		-150.054	-53.8229		-79.903	0.299359
-150.046	-52.8052		-29.899	-0.0381113		-150.052	-53.6013		-79.895	0.299427
-150.043	-50.9524		-29.892	-0.0372688		-150.049	-52.3941		-79.886	0.299609
-150.042	-48.232		-29.884	-0.0366405		-150.046	-50.3772		-79.879	0.299789
-150.038	-44.8201		-29.876	-0.0354577		-150.044	-47.7308		-79.871	0.299792
-150.034	-40.8841		-29.867	-0.0345762		-150.041	-44.6065		-79.863	0.299938
-150.032	-36.5877		-29.858	-0.0333996		-150.038	-41.145		-79.855	0.300484
-150.029	-32.0584		-29.85	-0.0329035		-150.035	-37.4431		-79.846	0.301292
-150.027	-27.4118		-29.842	-0.0317179		-150.031	-33.6177		-79.838	0.302262
-150.023	-22.7295		-29.835	-0.0302971		-150.027	-29.756		-79.829	0.303374
-150.018	-18.0806		-29.828	-0.0288401		-150.023	-25.9082		-79.82	0.304564
-150.014	-13.5244		-29.82	-0.0276564		-150.019	-22.1301		-79.812	0.305537
-150.01	-9.09944		-29.81	-0.0268096		-150.014	-18.4715		-79.804	0.306048
-150.005	-4.85105		-29.802	-0.0259132		-150.01	-14.953		-79.795	0.306687
-150	-0.804026		-29.792	-0.0256042		-150.005	-11.5954		-79.787	0.307535
-149.996	3.02718		-29.783	-0.0250253		-150	-8.41564		-79.78	0.308109
-149.989	6.63002		-29.776	-0.0240354		-149.994	-5.42978		-79.771	0.308094
-149.982	9.99746		-29.766	-0.0225857		-149.987	-2.63402		-79.763	0.307984
-149.976	13.1232		-29.756	-0.0215699		-149.981	-0.0352053		-79.754	0.308129
-149.97	16.0177		-29.748	-0.0207901		-149.975	2.37096		-79.746	0.308717
-149.964	18.6856		-29.739	-0.0201873		-149.969	4.59436		-79.738	0.309554
-149.959	21.1249		-29.731	-0.0193103		-149.964	6.63473		-79.73	0.310114
-149.952	23.3459		-29.724	-0.0181794		-149.957	8.49039		-79.723	0.310582
-149.946	25.3627		-29.717	-0.0170058		-149.951	10.1779		-79.716	0.310785
-149.94	27.184		-29.71	-0.0157975		-149.945	11.7008		-79.708	0.311196
-149.933	28.8267		-29.702	-0.014546		-149.939	13.0731		-79.7	0.31147
-149.927	30.2901		-29.694	-0.0133994		-149.932	14.3059		-79.692	0.311763
-149.92	31.5843		-29.684	-0.0119911		-149.926	15.4063		-79.683	0.312196
-149.914	32.7268		-29.676	-0.0100119		-149.92	16.3845		-79.675	0.312603
-149.906	33.7307		-29.667	-0.00755171		-149.914	17.2506		-79.667	0.313157
-149.9	34.6016		-29.659	-0.00519384		-149.907	18.0134		-79.658	0.313455
-149.89	35.3541		-29.651	-0.00374141		-149.901	18.6819		-79.649	0.31391
-149.882	35.9972		-29.644	-0.0023155		-149.893	19.2592		-79.641	0.314064
-149.875	36.5377		-29.635	-0.00150726		-149.884	19.7565		-79.632	0.313905
-149.869	36.9886		-29.627	-0.00079411		-149.878	20.1809		-79.624	0.313764
-149.862	37.3579		-29.62	-0.00046761		-149.87	20.539		-79.616	0.313427
-149.855	37.647		-29.612	0.00026058		-149.863	20.8363		-79.608	0.313246
-149.848	37.8637		-29.603	0.0005518		-149.855	21.0789		-79.598	0.31315
-149.841	38.0168		-29.594	0.00087485		-149.849	21.2739		-79.59	0.3133
-149.832	38.1141		-29.585	0.00098497		-149.842	21.4223		-79.582	0.31367
-149.825	38.1576		-29.578	0.0015337		-149.834	21.5296		-79.575	0.313997
-149.818	38.1586		-29.57	0.00240493		-149.826	21.6021		-79.567	0.314381
-149.811	38.117		-29.561	0.00340382		-149.818	21.64		-79.558	0.314494
-149.804	38.0355		-29.552	0.00434053		-149.811	21.649		-79.55	0.31424
-149.796	37.9195		-29.544	0.00482424		-149.804	21.6377		-79.542	0.313744
-149.789	37.7759		-29.534	0.00507039		-149.797	21.6166		-79.534	0.313472
-149.782	37.6093		-29.525	0.00528556		-149.789	21.5786		-79.525	0.313426
-149.774	37.4154		-29.515	0.00618111		-149.781	21.5224		-79.517	0.313133
-149.767	37.2012		-29.508	0.00710252		-149.773	21.4477		-79.509	0.312731
-149.759	36.9661		-29.5	0.00813466		-149.765	21.3563		-79.501	0.312179
-149.752	36.7174		-29.492	0.00879876		-149.758	21.2468		-79.492	0.311831
-149.744	36.46		-29.485	0.00900997		-149.749	21.1255		-79.485	0.311696
-149.736	36.1935		-29.477	0.0093963		-149.742	20.9964		-79.477	0.311484
-149.728	35.9207		-29.468	0.00981359		-149.734	20.8528		-79.468	0.311269
-149.719	35.6386		-29.46	0.01061		-149.726	20.7009		-79.458	0.310696
-149.712	35.3513		-29.453	0.0113546		-149.718	20.5463		-79.45	0.310058
-149.704	35.0577		-29.444	0.0119369		-149.71	20.3818		-79.442	0.309531
-149.697	34.7591		-29.435	0.0121611		-149.701	20.2141		-79.434	0.308709
-149.689	34.4563		-29.427	0.0120999		-149.694	20.0426		-79.425	0.307759
-149.682	34.1519		-29.42	0.0119767		-149.687	19.8643		-79.419	0.306421
-149.674	33.8442		-29.411	0.0122996		-149.677	19.6843		-79.41	0.305304
-149.666	33.533		-29.401	0.012308		-149.669	19.5031		-79.403	0.304007
-149.658	33.2208		-29.393	0.0118943		-149.661	19.3207		-79.396	0.302877
-149.651	32.9097		-29.386	0.0115223		-149.654	19.1378		-79.388	0.301636
-149.644	32.599		-29.376	0.0117433		-149.647	18.9559		-79.381	0.300835
-149.636	32.2922		-29.368	0.0126056		-149.64	18.7769		-79.371	0.300409
-149.629	31.9856		-29.36	0.0131158		-149.633	18.5966		-79.364	0.300113
-149.621	31.6783		-29.352	0.0135427		-149.626	18.4164		-79.356	0.300136
-149.614	31.3744		-29.344	0.0137494		-149.618	18.2361		-79.348	0.299765
-149.605	31.0732		-29.335	0.0145294		-149.611	18.0592		-79.34	0.299799
-149.598	30.7736		-29.326	0.0155201		-149.604	17.8848		-79.331	0.300091
-149.591	30.4778		-29.318	0.0168633		-149.596	17.7102		-79.323	0.300562
-149.584	30.1849		-29.31	0.0185386		-149.588	17.5365		-79.314	0.301409
-149.577	29.8936		-29.301	0.0201113		-149.58	17.3655		-79.306	0.302356
-149.569	29.6052		-29.293	0.0212881		-149.572	17.1959		-79.297	0.303962
-149.561	29.321		-29.284	0.0220282		-149.564	17.0274		-79.289	0.305521
-149.553	29.038		-29.275	0.0228004		-149.556	16.8607		-79.28	0.306763
-149.544	28.7578		-29.267	0.0236823		-149.549	16.6955		-79.272	0.307301
-149.536	28.4827		-29.259	0.0244864		-149.541	16.5314		-79.265	0.308066
-149.529	28.2118		-29.25	0.0248835		-149.534	16.3722		-79.256	0.308862
-149.52	27.9439		-29.242	0.0252965		-149.526	16.2161		-79.248	0.309821
-149.513	27.6834		-29.235	0.0260656		-149.518	16.0613		-79.24	0.310204
-149.505	27.4264		-29.227	0.0272119		-149.51	15.909		-79.233	0.310509
-149.497	27.1723		-29.218	0.0281985		-149.502	15.7604		-79.224	0.31132
-149.49	26.9219		-29.21	0.0289316		-149.494	15.6144		-79.215	0.312103
-149.482	26.6742		-29.202	0.0297769		-149.486	15.4701		-79.207	0.312499
-149.474	26.4284		-29.194	0.0308656		-149.478	15.3262		-79.2	0.312661
-149.466	26.1881		-29.185	0.0324031		-149.47	15.1861		-79.191	0.31273
-149.458	25.9514		-29.177	0.0342686		-149.463	15.0463		-79.183	0.312936
-149.45	25.7184		-29.168	0.0361532		-149.454	14.908		-79.175	0.312404
-149.442	25.4898		-29.159	0.0378146		-149.447	14.7732		-79.166	0.312046
-149.433	25.2643		-29.149	0.039268		-149.438	14.6408		-79.159	0.31205
-149.425	25.0415		-29.141	0.0407459		-149.431	14.51		-79.151	0.312167
-149.417	24.8222		-29.133	0.041925		-149.423	14.3817		-79.144	0.312365
-149.41	24.6063		-29.125	0.0426264		-149.415	14.2555		-79.137	0.312494
-149.402	24.3945		-29.117	0.0427508		-149.407	14.1311		-79.127	0.312453
-149.395	24.1845		-29.11	0.0430118		-149.399	14.0062		-79.119	0.312686
-149.387	23.9775		-29.101	0.0430895		-149.392	13.8837		-79.11	0.31269
-149.379	23.775		-29.094	0.0431011		-149.384	13.7626		-79.102	0.313305
-149.372	23.575		-29.087	0.043092		-149.376	13.6448		-79.093	0.313714
-149.363	23.3796		-29.079	0.0431608		-149.368	13.5284		-79.084	0.313736
-149.356	23.1856		-29.07	0.0440842		-149.36	13.4139		-79.076	0.31361
-149.348	22.9941		-29.062	0.0451462		-149.351	13.3025		-79.069	0.313502
-149.339	22.8046		-29.053	0.0462841		-149.343	13.1931		-79.062	0.313296
-149.331	22.6161		-29.045	0.047235		-149.335	13.0852		-79.054	0.312444
-149.323	22.4308		-29.037	0.0479289		-149.327	12.9776		-79.045	0.311102
-149.316	22.2483		-29.028	0.0489401		-149.319	12.8725		-79.036	0.309784
-149.308	22.0684		-29.019	0.0502421		-149.312	12.7683		-79.027	0.308774
-149.301	21.8903		-29.011	0.0514778		-149.306	12.6645		-79.019	0.30789
-149.292	21.715		-29.003	0.0522311		-149.298	12.5621		-79.011	0.307802
-149.285	21.544		-28.995	0.0522757		-149.29	12.4613		-79.003	0.307887
-149.276	21.3753		-28.988	0.0522368		-149.282	12.3634		-78.994	0.307755
-149.268	21.209		-28.979	0.0520344		-149.274	12.2667		-78.986	0.307115
-149.26	21.047		-28.968	0.0516701		-149.266	12.1723		-78.978	0.306534
-149.253	20.8861		-28.959	0.0509381		-149.259	12.0798		-78.97	0.306243
-149.245	20.7277		-28.951	0.0500829		-149.251	11.9901		-78.962	0.306116
-149.237	20.5711		-28.942	0.0490805		-149.243	11.9023		-78.953	0.305733
-149.23	20.4167		-28.933	0.0474715		-149.235	11.8134		-78.945	0.305447
-149.221	20.2636		-28.924	0.04594		-149.227	11.7248		-78.937	0.3052
-149.213	20.1129		-28.915	0.0446908		-149.219	11.6381		-78.93	0.305498
-149.205	19.9656		-28.907	0.0442904		-149.21	11.5523		-78.921	0.305687
-149.197	19.8202		-28.9	0.044118		-149.202	11.468		-78.913	0.305636
-149.189	19.6769		-28.891	0.0438924		-149.195	11.3849		-78.905	0.305364
-149.181	19.5357		-28.883	0.0437982		-149.187	11.3035		-78.897	0.305054
-149.174	19.3968		-28.873	0.0436447		-149.179	11.2231		-78.888	0.3049
-149.166	19.2602		-28.865	0.0437829		-149.172	11.1422		-78.88	0.304768
-149.158	19.1254		-28.857	0.0441396		-149.163	11.062		-78.872	0.304707
-149.151	18.9918		-28.849	0.045111		-149.156	10.9837		-78.864	0.30479
-149.143	18.86		-28.84	0.0458159		-149.148	10.9068		-78.855	0.304697
-149.135	18.7314		-28.833	0.0464258		-149.139	10.8311		-78.849	0.305203
-149.126	18.6049		-28.826	0.0471139		-149.13	10.7566		-78.841	0.305555
-149.118	18.4801		-28.819	0.0477491		-149.123	10.6842		-78.833	0.30668
-149.11	18.3563		-28.811	0.0483763		-149.114	10.6123		-78.824	0.307748
-149.102	18.2345		-28.803	0.0488885		-149.107	10.5427		-78.815	0.309047
-149.094	18.1145		-28.794	0.0499414		-149.098	10.4729		-78.806	0.309815
-149.086	17.995		-28.785	0.050985		-149.091	10.4032		-78.798	0.310384
-149.078	17.877		-28.777	0.0522552		-149.082	10.334		-78.79	0.310922
-149.071	17.7581		-28.769	0.0534082		-149.075	10.2642		-78.782	0.311667
-149.063	17.64		-28.76	0.0551969		-149.068	10.1962		-78.775	0.312518
-149.055	17.5235		-28.751	0.0568818		-149.06	10.1286		-78.766	0.313354
-149.047	17.4084		-28.744	0.0581956		-149.052	10.0617		-78.758	0.314336
-149.039	17.2953		-28.735	0.059734		-149.044	9.996		-78.75	0.314857
-149.031	17.1837		-28.727	0.0614357		-149.037	9.93161		-78.741	0.315338
-149.023	17.0743		-28.719	0.0633935		-149.029	9.86786		-78.732	0.315779
-149.015	16.9675		-28.711	0.0647802		-149.021	9.80541		-78.724	0.316723
-149.007	16.862		-28.704	0.0658232		-149.013	9.74343		-78.716	0.31814
-148.999	16.7585		-28.695	0.0669009		-149.005	9.68138		-78.707	0.319473
-148.992	16.6567		-28.686	0.0676096		-148.997	9.62149		-78.7	0.320463
-148.984	16.555		-28.678	0.0682697		-148.989	9.56181		-78.692	0.321146
-148.976	16.455		-28.669	0.0685994		-148.98	9.50326		-78.684	0.322191
-148.969	16.356		-28.66	0.0690433		-148.972	9.44505		-78.676	0.323542
-148.961	16.258		-28.652	0.069234		-148.964	9.38764		-78.667	0.324723
-148.954	16.1609		-28.644	0.0696238		-148.957	9.33181		-78.66	0.325717
-148.947	16.0651		-28.635	0.0695446		-148.949	9.27821		-78.652	0.326262
-148.938	15.9705		-28.627	0.0694495		-148.943	9.22539		-78.644	0.326506
-148.931	15.8762		-28.619	0.0692623		-148.935	9.1712		-78.637	0.326621
-148.923	15.7829		-28.61	0.0694343		-148.927	9.11792		-78.629	0.326588
-148.915	15.6914		-28.601	0.0691338		-148.919	9.06445		-78.622	0.326922
-148.908	15.601		-28.593	0.0687726		-148.911	9.01171		-78.614	0.327024
-148.898	15.5107		-28.584	0.0690798		-148.903	8.95936		-78.606	0.326943
-148.89	15.4207		-28.575	0.0700952		-148.895	8.90756		-78.597	0.326764
-148.883	15.3326		-28.567	0.0716434		-148.887	8.8557		-78.587	0.326566
-148.874	15.2466		-28.558	0.0728229		-148.879	8.80354		-78.577	0.326748
-148.866	15.1625		-28.551	0.0737814		-148.871	8.75391		-78.568	0.326922
-148.858	15.0791		-28.544	0.0745684		-148.864	8.70524		-78.559	0.32671
-148.851	14.9958		-28.535	0.0753883		-148.856	8.65684		-78.552	0.326589
-148.843	14.912		-28.526	0.0762595		-148.848	8.60804		-78.543	0.326278
-148.835	14.8292		-28.517	0.076862		-148.839	8.56035		-78.536	0.325985
-148.827	14.7481		-28.509	0.0773544		-148.832	8.51185		-78.529	0.325876
-148.818	14.6682		-28.501	0.0781723		-148.825	8.46418		-78.522	0.326271
-148.812	14.5895		-28.494	0.0791999		-148.817	8.41837		-78.513	0.326537
-148.804	14.5119		-28.486	0.0803473		-148.809	8.37285		-78.503	0.326117
-148.796	14.4352		-28.478	0.0813254		-148.8	8.32836		-78.494	0.325175
-148.787	14.3596		-28.469	0.0820264		-148.792	8.28411		-78.487	0.324695
-148.779	14.2848		-28.461	0.0830073		-148.785	8.24081		-78.479	0.324069
-148.771	14.211		-28.453	0.0838855		-148.777	8.19788		-78.472	0.323156
-148.763	14.1373		-28.444	0.085171		-148.769	8.1548		-78.465	0.321984
-148.755	14.0642		-28.437	0.0860689		-148.76	8.11182		-78.457	0.321331
-148.747	13.9919		-28.429	0.0868005		-148.752	8.06938		-78.448	0.32067
-148.739	13.9203		-28.422	0.0874492		-148.742	8.02664		-78.44	0.319954
-148.73	13.8502		-28.413	0.0882386		-148.735	7.98424		-78.431	0.318893
-148.722	13.7797		-28.404	0.0895677		-148.726	7.94203		-78.423	0.318066
-148.713	13.7103		-28.397	0.0909599		-148.718	7.89919		-78.414	0.316987
-148.706	13.6424		-28.388	0.0921459		-148.709	7.85747		-78.406	0.316362
-148.698	13.576		-28.379	0.092547		-148.702	7.81743		-78.398	0.315825
-148.689	13.5085		-28.372	0.0937996		-148.694	7.7776		-78.39	0.315292
-148.682	13.4409		-28.363	0.0947789		-148.687	7.73869		-78.38	0.314432
-148.674	13.3741		-28.355	0.0967358		-148.679	7.7009		-78.372	0.313623
-148.668	13.3089		-28.346	0.0978049		-148.672	7.66278		-78.364	0.313117
-148.66	13.2446		-28.338	0.0991769		-148.665	7.62601		-78.356	0.312678
-148.652	13.1808		-28.329	0.100372		-148.658	7.58941		-78.348	0.312235
-148.644	13.1175		-28.322	0.101401		-148.651	7.55244		-78.339	0.311817
-148.637	13.0543		-28.313	0.102812		-148.643	7.51628		-78.332	0.310863
-148.63	12.9927		-28.304	0.104318		-148.634	7.48065		-78.325	0.309416
-148.622	12.9304		-28.296	0.106231		-148.626	7.44603		-78.317	0.308367
-148.615	12.8682		-28.288	0.107776		-148.619	7.41144		-78.309	0.307467
-148.606	12.8066		-28.279	0.109074		-148.61	7.3769		-78.302	0.307069
-148.598	12.7464		-28.269	0.109916		-148.602	7.34296		-78.294	0.306188
-148.59	12.6871		-28.26	0.111315		-148.595	7.3091		-78.286	0.305265
-148.583	12.6285		-28.252	0.112472		-148.587	7.27477		-78.278	0.304148
-148.576	12.5707		-28.244	0.11354		-148.579	7.23986		-78.27	0.303109
-148.567	12.5139		-28.236	0.113862		-148.571	7.20572		-78.261	0.302621
-148.559	12.4574		-28.227	0.113894		-148.563	7.17222		-78.253	0.302213
-148.552	12.4022		-28.22	0.114103		-148.554	7.13951		-78.246	0.302511
-148.544	12.3474		-28.212	0.1147		-148.546	7.10761		-78.237	0.303226
-148.536	12.2931		-28.203	0.115553		-148.538	7.07574		-78.229	0.304229
-148.528	12.239		-28.195	0.116039		-148.531	7.04466		-78.219	0.304683
-148.519	12.1845		-28.186	0.116743		-148.523	7.01327		-78.211	0.304935
-148.511	12.1308		-28.178	0.117352		-148.515	6.9818		-78.203	0.305708
-148.502	12.0775		-28.17	0.118325		-148.506	6.94986		-78.195	0.306848
-148.495	12.0247		-28.161	0.11912		-148.499	6.91912		-78.186	0.307959
-148.487	11.9731		-28.154	0.12008		-148.491	6.88854		-78.178	0.30862
-148.479	11.9215		-28.145	0.121033		-148.482	6.85823		-78.17	0.308681
-148.472	11.8705		-28.137	0.12125		-148.474	6.82836		-78.162	0.308653
-148.464	11.8209		-28.127	0.121863		-148.467	6.79917		-78.154	0.308864
-148.456	11.7719		-28.119	0.122286		-148.459	6.76946		-78.147	0.309614
-148.448	11.7231		-28.111	0.123164		-148.452	6.74023		-78.138	0.310065
-148.44	11.6739		-28.104	0.123877		-148.444	6.71139		-78.13	0.310303
-148.432	11.6247		-28.095	0.124868		-148.437	6.68273		-78.123	0.309627
-148.423	11.5755		-28.087	0.12577		-148.428	6.65427		-78.113	0.309427
-148.415	11.5267		-28.077	0.12622		-148.42	6.62547		-78.105	0.309034
-148.407	11.4791		-28.068	0.126687		-148.412	6.59785		-78.097	0.309057
-148.399	11.4316		-28.059	0.127215		-148.403	6.56978		-78.089	0.308952
-148.391	11.3853		-28.051	0.127883		-148.395	6.54149		-78.081	0.308416
-148.382	11.3392		-28.043	0.12927		-148.386	6.51303		-78.072	0.308233
-148.374	11.2933		-28.035	0.130671		-148.378	6.48531		-78.064	0.307837
-148.366	11.2475		-28.027	0.132268		-148.37	6.45733		-78.056	0.307576
-148.359	11.2019		-28.018	0.133193		-148.362	6.42972		-78.047	0.307309
-148.351	11.1566		-28.01	0.133981		-148.355	6.40256		-78.039	0.307567
-148.343	11.111		-28.001	0.134533		-148.347	6.37541		-78.029	0.307909
-148.335	11.0655		-27.993	0.134628		-148.339	6.34853		-78.021	0.308213
-148.328	11.0205		-27.987	0.134986		-148.332	6.32218		-78.013	0.308549
-148.321	10.9766		-27.979	0.135315		-148.324	6.29615		-78.004	0.309251
-148.312	10.9331		-27.97	0.136393		-148.317	6.27055		-77.996	0.310211
-148.305	10.8891		-27.96	0.137247		-148.31	6.24485		-77.988	0.310935
-148.297	10.845		-27.952	0.138041		-148.302	6.22018		-77.981	0.311898
-148.289	10.8018		-27.944	0.139004		-148.294	6.19562		-77.973	0.312756
-148.28	10.759		-27.935	0.140202		-148.286	6.17131		-77.965	0.313664
-148.273	10.717		-27.927	0.142078		-148.279	6.14687		-77.956	0.314064
-148.266	10.7153		-27.917	0.14384		-148.271	6.14252		-77.947	0.314096
-148.256	10.7144		-27.907	0.146285		-148.263	6.14068		-77.94	0.313812
-148.249	10.7154		-27.9	0.148666		-148.256	6.14157		-77.931	0.313863
-148.241	10.7208		-27.892	0.150484		-148.248	6.147		-77.923	0.314248
-148.233	10.7332		-27.885	0.152045		-148.24	6.1597		-77.914	0.314431
-148.225	10.7566		-27.877	0.15409		-148.232	6.18286		-77.907	0.31446
-148.217	10.7941		-27.869	0.156544		-148.225	6.21996		-77.9	0.314528
-148.21	10.8494		-27.861	0.158916		-148.216	6.27457		-77.893	0.314528
-148.202	10.9248		-27.853	0.161556		-148.208	6.34876		-77.884	0.31459
-148.194	11.0217		-27.846	0.164647		-148.201	6.44378		-77.874	0.314327
-148.187	11.1397		-27.837	0.1682		-148.193	6.55889		-77.866	0.314526
-148.18	11.2771		-27.83	0.171335		-148.184	6.69297		-77.858	0.315024
-148.171	11.432		-27.822	0.174213		-148.176	6.84394		-77.85	0.315835
-148.162	11.6009		-27.814	0.17684		-148.167	7.00892		-77.841	0.316528
-148.154	11.7802		-27.805	0.179513		-148.159	7.18423		-77.833	0.317387
-148.146	11.9656		-27.796	0.182566		-148.15	7.36654		-77.825	0.318406
-148.138	12.1538		-27.787	0.185671		-148.142	7.55206		-77.816	0.319767
-148.129	12.3415		-27.779	0.188475		-148.134	7.73845		-77.809	0.320975
-148.122	12.5254		-27.771	0.190866		-148.126	7.92231		-77.8	0.322042
-148.114	12.7019		-27.763	0.192958		-148.119	8.10104		-77.792	0.322758
-148.107	12.8691		-27.755	0.194961		-148.11	8.27168		-77.785	0.323564
-148.099	13.0246		-27.747	0.196981		-148.102	8.43239		-77.777	0.324518
-148.09	13.1673		-27.739	0.198669		-148.094	8.58193		-77.768	0.325732
-148.082	13.2955		-27.731	0.199955		-148.086	8.71863		-77.76	0.32626
-148.075	13.408		-27.722	0.200671		-148.078	8.84145		-77.752	0.326243
-148.066	13.5036		-27.714	0.200766		-148.07	8.94981		-77.745	0.32586
-148.059	13.5819		-27.705	0.20132		-148.062	9.04397		-77.737	0.325837
-148.051	13.643		-27.696	0.2012		-148.055	9.12369		-77.729	0.326022
-148.043	13.6871		-27.687	0.201024		-148.047	9.18868		-77.721	0.326676
-148.034	13.7141		-27.678	0.199426		-148.04	9.23856		-77.713	0.327223
-148.027	13.7236		-27.67	0.197844		-148.031	9.27384		-77.703	0.327717
-148.02	13.7162		-27.662	0.196288		-148.024	9.29462		-77.696	0.327604
-148.012	13.6922		-27.653	0.194529		-148.016	9.3013		-77.687	0.327265
-148.005	13.6521		-27.645	0.192722		-148.009	9.29425		-77.679	0.326603
-147.997	13.5968		-27.637	0.190921		-148.002	9.27423		-77.671	0.325911
-147.989	13.5269		-27.63	0.189513		-147.994	9.24187		-77.663	0.325272
-147.98	13.4433		-27.622	0.188328		-147.985	9.19721		-77.655	0.324778
-147.972	13.3461		-27.612	0.187344		-147.977	9.14077		-77.646	0.324825
-147.964	13.2368		-27.605	0.186823		-147.969	9.07336		-77.638	0.324466
-147.956	13.1161		-27.596	0.186657		-147.962	8.99588		-77.63	0.324138
-147.948	12.9849		-27.587	0.186147		-147.954	8.90985		-77.622	0.32366
-147.941	12.844		-27.579	0.185966		-147.947	8.81493		-77.614	0.32359
-147.933	12.6938		-27.568	0.186402		-147.939	8.71224		-77.606	0.323564
-147.925	12.5348		-27.559	0.187557		-147.932	8.60182		-77.597	0.323748
-147.917	12.3675		-27.552	0.188824		-147.925	8.48468		-77.589	0.323887
-147.91	12.1933		-27.543	0.190118		-147.916	8.36183		-77.58	0.32402
-147.902	12.0127		-27.536	0.191728		-147.908	8.23348		-77.572	0.323754
-147.894	11.8264		-27.528	0.193792		-147.9	8.101		-77.563	0.323566
-147.887	11.6346		-27.52	0.196316		-147.892	7.96381		-77.555	0.323256
-147.879	11.4384		-27.512	0.19921		-147.883	7.82312		-77.546	0.323244
-147.871	11.2385		-27.503	0.201799		-147.875	7.6788		-77.539	0.323075
-147.863	11.0357		-27.494	0.204642		-147.866	7.53186		-77.531	0.323024
-147.855	10.8305		-27.486	0.207329		-147.859	7.38273		-77.523	0.32251
-147.846	10.623		-27.478	0.210026		-147.851	7.23175		-77.515	0.321761
-147.84	10.4143		-27.469	0.211881		-147.844	7.07959		-77.507	0.320692
-147.832	10.2042		-27.461	0.213829		-147.836	6.92663		-77.499	0.319154
-147.824	9.99374		-27.453	0.215833		-147.828	6.77345		-77.49	0.318042
-147.815	9.78246		-27.444	0.217478		-147.82	6.61979		-77.482	0.317021
-147.808	9.57159		-27.437	0.218649		-147.813	6.46585		-77.474	0.316134
-147.8	9.36121		-27.428	0.219742		-147.805	6.31229		-77.466	0.314954
-147.791	9.15172		-27.419	0.221185		-147.797	6.15974		-77.458	0.313907
-147.784	8.94331		-27.41	0.22306		-147.788	6.00838		-77.45	0.313463
-147.776	8.7364		-27.401	0.225218		-147.78	5.85819		-77.441	0.312969
-147.768	8.53109		-27.392	0.227619		-147.772	5.70927		-77.433	0.312479
-147.759	8.32756		-27.386	0.229465		-147.764	5.56149		-77.424	0.311685
-147.751	8.12602		-27.378	0.231207		-147.755	5.41525		-77.416	0.310598
-147.743	7.92737		-27.369	0.232509		-147.747	5.27119		-77.408	0.309698
-147.734	7.73151		-27.359	0.234202		-147.738	5.12968		-77.4	0.309087
-147.727	7.53866		-27.35	0.235892		-147.73	4.99022		-77.392	0.309114
-147.72	7.34819		-27.342	0.238185		-147.723	4.85296		-77.384	0.308437
-147.712	7.16053		-27.333	0.240659		-147.716	4.71767		-77.375	0.307561
-147.704	6.97606		-27.325	0.243176		-147.707	4.58548		-77.367	0.306789
-147.696	6.79479		-27.318	0.245482		-147.699	4.45583		-77.358	0.306296
-147.688	6.61669		-27.311	0.247531		-147.692	4.32866		-77.35	0.306169
-147.68	6.44159		-27.303	0.249788		-147.685	4.20406		-77.342	0.305767
-147.672	6.27012		-27.294	0.251639		-147.677	4.08233		-77.335	0.305565
-147.664	6.10246		-27.285	0.254022		-147.67	3.96341		-77.326	0.30523
-147.656	5.93857		-27.277	0.256069		-147.662	3.84712		-77.318	0.304632
-147.648	5.77828		-27.268	0.258624		-147.654	3.73299		-77.309	0.304017
-147.64	5.62155		-27.26	0.260927		-147.646	3.62176		-77.301	0.302776
-147.632	5.46843		-27.251	0.263245		-147.638	3.51296		-77.293	0.302284
-147.625	5.31859		-27.243	0.265464		-147.63	3.40739		-77.284	0.302034
-147.618	5.17257		-27.235	0.267564		-147.622	3.3047		-77.276	0.302251
-147.609	5.03006		-27.227	0.269217		-147.613	3.20505		-77.268	0.302021
-147.602	4.89129		-27.219	0.271095		-147.605	3.10759		-77.26	0.302078
-147.594	4.75608		-27.212	0.272611		-147.598	3.01245		-77.251	0.302158
-147.587	4.62408		-27.203	0.273854		-147.59	2.92026		-77.244	0.302243
-147.579	4.49528		-27.194	0.274883		-147.582	2.83066		-77.236	0.30192
-147.571	4.36942		-27.185	0.275751		-147.574	2.74385		-77.228	0.301803
-147.564	4.24707		-27.176	0.276498		-147.566	2.65918		-77.22	0.301812
-147.556	4.12795		-27.167	0.276983		-147.557	2.57747		-77.212	0.302413
-147.548	4.01206		-27.16	0.27822		-147.55	2.49812		-77.203	0.302427
-147.54	3.89861		-27.153	0.280306		-147.542	2.42065		-77.196	0.302649
-147.532	3.78849		-27.147	0.281911		-147.534	2.34551		-77.188	0.302795
-147.524	3.68149		-27.139	0.282259		-147.526	2.27264		-77.181	0.303136
-147.514	3.5778		-27.129	0.282159		-147.519	2.20227		-77.174	0.303414
-147.507	3.47675		-27.123	0.282133		-147.51	2.13384		-77.166	0.303418
-147.499	3.37844		-27.115	0.282885		-147.502	2.06741		-77.157	0.303816
-147.491	3.28299		-27.105	0.283368		-147.494	2.00312		-77.148	0.304278
-147.483	3.19026		-27.097	0.283849		-147.486	1.94043		-77.14	0.304563
-147.475	3.10007		-27.088	0.284203		-147.479	1.87959		-77.132	0.305008
-147.468	3.01233		-27.078	0.285158		-147.471	1.82077		-77.123	0.305375
-147.459	2.92738		-27.071	0.286456		-147.462	1.76388		-77.115	0.306135
-147.451	2.84522		-27.062	0.287145		-147.454	1.70926		-77.106	0.306859
-147.443	2.76579		-27.054	0.287619		-147.447	1.65605		-77.098	0.307632
-147.435	2.68885		-27.045	0.287982		-147.439	1.60497		-77.09	0.307847
-147.426	2.61355		-27.036	0.288645		-147.431	1.55504		-77.081	0.307787
-147.419	2.54079		-27.028	0.289374		-147.423	1.50733		-77.073	0.308183
-147.411	2.47002		-27.02	0.290253		-147.415	1.46111		-77.065	0.30871
-147.402	2.40187		-27.011	0.291348		-147.407	1.4166		-77.056	0.309721
-147.394	2.33553		-27.002	0.292362		-147.399	1.37277		-77.049	0.310503
-147.386	2.27144		-26.994	0.293666		-147.391	1.33012		-77.04	0.311423
-147.379	2.20964		-26.987	0.295579		-147.383	1.28828		-77.032	0.312293
-147.371	2.14989		-26.978	0.297475		-147.375	1.24716		-77.024	0.312783
-147.363	2.09169		-26.97	0.299023		-147.368	1.20684		-77.015	0.312842
-147.356	2.03487		-26.961	0.300101		-147.361	1.16765		-77.007	0.312256
-147.348	1.97982		-26.953	0.301617		-147.354	1.12978		-76.999	0.311734
-147.341	1.92705		-26.945	0.304001		-147.347	1.093		-76.99	0.310808
-147.333	1.87602		-26.936	0.306285		-147.34	1.05715		-76.983	0.309757
-147.326	1.82672		-26.927	0.308508		-147.332	1.02273		-76.973	0.307965
-147.318	1.77901		-26.919	0.310164		-147.324	0.989481		-76.965	0.306126
-147.31	1.73317		-26.912	0.312375		-147.317	0.957508		-76.955	0.304254
-147.302	1.68922		-26.904	0.31491		-147.309	0.926763		-76.947	0.302924
-147.295	1.64653		-26.896	0.317169		-147.302	0.89699		-76.939	0.301852
-147.286	1.60478		-26.888	0.31907		-147.294	0.86889		-76.931	0.300382
-147.278	1.56416		-26.879	0.320974		-147.285	0.841669		-76.924	0.298906
-147.27	1.52491		-26.87	0.323308		-147.277	0.8152		-76.918	0.297952
-147.262	1.48697		-26.862	0.325558		-147.268	0.789121		-76.909	0.297915
-147.254	1.4495		-26.855	0.327286		-147.26	0.763959		-76.9	0.29796
-147.245	1.41248		-26.848	0.32894		-147.252	0.740103		-76.892	0.298387
-147.237	1.3763		-26.838	0.330153		-147.243	0.717236		-76.884	0.298682
-147.229	1.34149		-26.829	0.331401		-147.235	0.695655		-76.875	0.298898
-147.221	1.3079		-26.821	0.332522		-147.228	0.674896		-76.868	0.298626
-147.213	1.2754		-26.811	0.334016		-147.219	0.654758		-76.859	0.298662
-147.205	1.24386		-26.802	0.335704		-147.211	0.634973		-76.851	0.29863
-147.197	1.21342		-26.794	0.336868		-147.203	0.616449		-76.842	0.299246
-147.188	1.1843		-26.786	0.338542		-147.195	0.599066		-76.834	0.299659
-147.18	1.15597		-26.778	0.339642		-147.187	0.581978		-76.824	0.300124
-147.172	1.12872		-26.77	0.341067		-147.179	0.564867		-76.815	0.300772
-147.164	1.10223		-26.762	0.34239		-147.171	0.54829		-76.807	0.301384
-147.157	1.07676		-26.753	0.344033		-147.164	0.532905		-76.8	0.302622
-147.148	1.05233		-26.745	0.345284		-147.155	0.518032		-76.792	0.303509
-147.14	1.02855		-26.737	0.346371		-147.147	0.504087		-76.783	0.304732
-147.133	1.00576		-26.728	0.347776		-147.139	0.489907		-76.775	0.306033
-147.125	0.983512		-26.72	0.349587		-147.131	0.476665		-76.767	0.307054
-147.118	0.962294		-26.71	0.351274		-147.123	0.463653		-76.758	0.308725
-147.109	0.941575		-26.702	0.352897		-147.115	0.451748		-76.749	0.310212
-147.101	0.921273		-26.694	0.354384		-147.106	0.439955		-76.74	0.311814
-147.094	0.901774		-26.686	0.355752		-147.099	0.428415		-76.731	0.312686
-147.087	0.882551		-26.677	0.357034		-147.091	0.417263		-76.724	0.313949
-147.078	0.86419		-26.669	0.358573		-147.083	0.407075		-76.715	0.315377
-147.07	0.846257		-26.66	0.360374		-147.074	0.397043		-76.708	0.317439
-147.062	0.829398		-26.652	0.361848		-147.066	0.387036		-76.7	0.31973
-147.054	0.812624		-26.645	0.363293		-147.059	0.377019		-76.691	0.322138
-147.047	0.796424		-26.636	0.364701		-147.051	0.367417		-76.683	0.324055
-147.039	0.780723		-26.627	0.366587		-147.044	0.358182		-76.677	0.325502
-147.032	0.76596		-26.62	0.368272		-147.037	0.349423		-76.669	0.327026
-147.023	0.751541		-26.612	0.369696		-147.029	0.3408		-76.661	0.32884
-147.016	0.737485		-26.603	0.371275		-147.02	0.332742		-76.653	0.330545
-147.009	0.72366		-26.595	0.37302		-147.012	0.325184		-76.646	0.33215
-147.001	0.71003		-26.586	0.374569		-147.004	0.318222		-76.638	0.333467
-146.994	0.696787		-26.577	0.37564		-146.997	0.31135		-76.63	0.335081
-146.985	0.684307		-26.569	0.376746		-146.989	0.304276		-76.62	0.336205
-146.977	0.672298		-26.561	0.378279		-146.982	0.297611		-76.613	0.337359
-146.97	0.660548		-26.553	0.380007		-146.974	0.291217		-76.604	0.338297
-146.962	0.648929		-26.544	0.38138		-146.967	0.285026		-76.595	0.34028
-146.955	0.637502		-26.536	0.382457		-146.958	0.278868		-76.587	0.342133
-146.946	0.626432		-26.529	0.383723		-146.952	0.272986		-76.58	0.343743
-146.938	0.615962		-26.52	0.385624		-146.944	0.267311		-76.571	0.344904
-146.93	0.606113		-26.511	0.387561		-146.937	0.261731		-76.562	0.346303
-146.922	0.596743		-26.502	0.389358		-146.93	0.256154		-76.555	0.347695
-146.914	0.5878		-26.495	0.391408		-146.922	0.250648		-76.546	0.348728
-146.906	0.578802		-26.488	0.393734		-146.914	0.245209		-76.538	0.3492
-146.898	0.569944		-26.479	0.396141		-146.905	0.23975		-76.53	0.349705
-146.89	0.561265		-26.47	0.398156		-146.897	0.234449		-76.521	0.350373
-146.883	0.553272		-26.462	0.400146		-146.89	0.229339		-76.513	0.350946
-146.874	0.546107		-26.454	0.402408		-146.881	0.224851		-76.507	0.350713
-146.866	0.539147		-26.446	0.404367		-146.872	0.220639		-76.499	0.350204
-146.858	0.532051		-26.437	0.406958		-146.864	0.216894		-76.49	0.349206
-146.851	0.524912		-26.43	0.409257		-146.857	0.213285		-76.481	0.348333
-146.844	0.517593		-26.422	0.411804		-146.849	0.209701		-76.472	0.347154
-146.836	0.510601		-26.413	0.413444		-146.841	0.205925		-76.461	0.346749
-146.829	0.50417		-26.405	0.415083		-146.832	0.201934		-76.452	0.346517
-146.82	0.498185		-26.396	0.417181		-146.824	0.198403		-76.444	0.346686
-146.812	0.4923		-26.387	0.419977		-146.817	0.195109		-76.436	0.3465
-146.804	0.485719		-26.38	0.422554		-146.808	0.192081		-76.428	0.34627
-146.796	0.479025		-26.371	0.424528		-146.801	0.188934		-76.42	0.34623
-146.788	0.472612		-26.361	0.426005		-146.793	0.185972		-76.412	0.346604
-146.78	0.466574		-26.353	0.427845		-146.784	0.182895		-76.405	0.347326
-146.771	0.460611		-26.346	0.43001		-146.777	0.179844		-76.396	0.347675
-146.763	0.454796		-26.337	0.432451		-146.769	0.177161		-76.388	0.348115
-146.756	0.449121		-26.329	0.434588		-146.761	0.17459		-76.38	0.348427
-146.747	0.44398		-26.319	0.43672		-146.751	0.171768		-76.372	0.348539
-146.739	0.438879		-26.311	0.438855		-146.745	0.168886		-76.362	0.348569
-146.731	0.43428		-26.302	0.44117		-146.737	0.16639		-76.354	0.348552
-146.723	0.430433		-26.294	0.443044		-146.729	0.164328		-76.345	0.348718
-146.716	0.42697		-26.286	0.444567		-146.721	0.161864		-76.337	0.348236
-146.709	0.423285		-26.278	0.445929		-146.714	0.159669		-76.328	0.347301
-146.701	0.419126		-26.272	0.447485		-146.706	0.157391		-76.32	0.345985
-146.694	0.414724		-26.263	0.449154		-146.697	0.155296		-76.313	0.34524
-146.686	0.410456		-26.254	0.451226		-146.689	0.15312		-76.305	0.344787
-146.678	0.406235		-26.246	0.453292		-146.682	0.150955		-76.297	0.344737
-146.671	0.402552		-26.237	0.455514		-146.675	0.149114		-76.289	0.345002
-146.663	0.399072		-26.23	0.458036		-146.667	0.147102		-76.281	0.345454
-146.655	0.395668		-26.221	0.460627		-146.659	0.145417		-76.273	0.34588
-146.646	0.392328		-26.212	0.463449		-146.65	0.143234		-76.264	0.345383
-146.638	0.389095		-26.205	0.465704		-146.642	0.141086		-76.256	0.345144
-146.63	0.386078		-26.196	0.468477		-146.633	0.138981		-76.247	0.345091
-146.622	0.383118		-26.187	0.471813		-146.625	0.13734		-76.238	0.34586
-146.615	0.380417		-26.178	0.475144		-146.618	0.135931		-76.23	0.346234
-146.607	0.377914		-26.17	0.477911		-146.611	0.134293		-76.222	0.34685
-146.598	0.375519		-26.162	0.479961		-146.603	0.132642		-76.214	0.347431
-146.59	0.372608		-26.154	0.482298		-146.595	0.130851		-76.207	0.348293
-146.582	0.369526		-26.145	0.484915		-146.587	0.129397		-76.199	0.349211
-146.575	0.366381		-26.137	0.487577		-146.58	0.128372		-76.192	0.349778
-146.568	0.363902		-26.129	0.489961		-146.571	0.127592		-76.184	0.349847
-146.56	0.361417		-26.121	0.492196		-146.563	0.126837		-76.177	0.349402
-146.552	0.358811		-26.113	0.494026		-146.556	0.125714		-76.169	0.34904
-146.544	0.355932		-26.105	0.495576		-146.547	0.1246		-76.159	0.349611
-146.536	0.352959		-26.096	0.497031		-146.538	0.123834		-76.151	0.350272
-146.528	0.350297		-26.087	0.497997		-146.53	0.123689		-76.143	0.350462
-146.519	0.347724		-26.079	0.499026		-146.522	0.1234		-76.135	0.35004
-146.512	0.34542		-26.071	0.500073		-146.514	0.122881		-76.127	0.349232
-146.504	0.342954		-26.064	0.501347		-146.507	0.122424		-76.118	0.348644
-146.496	0.340598		-26.055	0.502548		-146.499	0.122336		-76.11	0.347711
-146.489	0.338386		-26.047	0.503414		-146.491	0.122201		-76.102	0.346927
-146.481	0.336607		-26.038	0.504156		-146.484	0.121462		-76.094	0.34594
-146.473	0.334531		-26.031	0.505082		-146.477	0.120565		-76.085	0.345561
-146.466	0.332448		-26.023	0.506105		-146.469	0.119641		-76.076	0.345215
-146.458	0.330253		-26.015	0.507406		-146.461	0.118733		-76.068	0.34509
-146.448	0.328788		-26.006	0.507812		-146.454	0.117444		-76.06	0.344567
-146.439	0.32769		-25.998	0.507602		-146.446	0.115872		-76.052	0.343703
-146.431	0.326818		-25.99	0.507193		-146.438	0.11415		-76.044	0.342766
-146.423	0.325734		-25.984	0.507445		-146.431	0.112816		-76.036	0.34164
-146.415	0.324464		-25.975	0.508388		-146.423	0.111494		-76.028	0.340708
-146.408	0.322989		-25.967	0.509807		-146.414	0.110055		-76.019	0.33983
-146.4	0.322008		-25.958	0.511353		-146.405	0.108515		-76.013	0.339166
-146.392	0.321126		-25.947	0.513347		-146.397	0.107327		-76.003	0.338764
-146.384	0.320205		-25.937	0.51525		-146.389	0.106633		-75.994	0.33809
-146.375	0.319069		-25.929	0.517394		-146.381	0.106307		-75.985	0.337648
-146.368	0.317906		-25.921	0.519766		-146.373	0.105926		-75.976	0.337504
-146.361	0.317014		-25.914	0.52235		-146.366	0.1054		-75.968	0.337272
-146.354	0.316058		-25.905	0.525629		-146.359	0.104743		-75.959	0.337684
-146.345	0.31475		-25.897	0.528904		-146.351	0.104128		-75.951	0.338075
-146.338	0.313287		-25.888	0.532705		-146.343	0.103437		-75.944	0.33926
-146.33	0.312202		-25.88	0.5357		-146.335	0.102293		-75.936	0.339657
-146.321	0.311435		-25.871	0.538343		-146.327	0.101375		-75.928	0.340217
-146.314	0.31066		-25.862	0.54079		-146.318	0.100605		-75.92	0.340421
-146.306	0.309299		-25.854	0.543918		-146.31	0.100161		-75.912	0.34075
-146.298	0.307828		-25.847	0.54795		-146.303	0.0996899		-75.903	0.34138
-146.29	0.30641		-25.839	0.552465		-146.296	0.0992405		-75.896	0.342839
-146.282	0.305163		-25.829	0.557039		-146.287	0.0989577		-75.888	0.344282
-146.274	0.304316		-25.819	0.560572		-146.279	0.0982114		-75.879	0.345604
-146.266	0.303641		-25.81	0.563714		-146.271	0.0973038		-75.872	0.346487
-146.257	0.302938		-25.802	0.566757		-146.262	0.0963543		-75.864	0.347887
-146.25	0.30241		-25.795	0.570489		-146.255	0.0956129		-75.856	0.348522
-146.242	0.302237		-25.788	0.57374		-146.247	0.0949484		-75.847	0.349166
-146.234	0.302229		-25.78	0.576741		-146.24	0.0943981		-75.838	0.349675
-146.227	0.301964		-25.771	0.578883		-146.232	0.0945289		-75.831	0.350351
-146.219	0.301622		-25.763	0.581197		-146.224	0.0946063		-75.823	0.351403
-146.211	0.301676		-25.754	0.583297		-146.216	0.0945121		-75.815	0.352138
-146.203	0.302062		-25.745	0.585724		-146.208	0.0943853		-75.807	0.353143
-146.195	0.302501		-25.737	0.587608		-146.2	0.0950675		-75.798	0.353715
-146.187	0.302775		-25.729	0.590076		-146.191	0.0959942		-75.79	0.354222
-146.179	0.302691		-25.722	0.592632		-146.183	0.096271		-75.782	0.354773
-146.17	0.30241		-25.714	0.595905		-146.175	0.0961204		-75.773	0.355442
-146.162	0.301903		-25.706	0.598542		-146.167	0.0958794		-75.765	0.356592
-146.155	0.301795		-25.696	0.601594		-146.159	0.0961319		-75.757	0.357387
-146.147	0.301811		-25.687	0.604703		-146.15	0.0965926		-75.748	0.358068
-146.138	0.301545		-25.678	0.608269		-146.143	0.0967906		-75.739	0.358134
-146.131	0.301226		-25.671	0.610836		-146.135	0.0969139		-75.731	0.358394
-146.123	0.300663		-25.663	0.613783		-146.127	0.0970105		-75.722	0.358524
-146.115	0.300279		-25.655	0.616429		-146.12	0.0973114		-75.715	0.358743
-146.107	0.299438		-25.646	0.619495		-146.112	0.0976295		-75.706	0.359218
-146.099	0.298564		-25.637	0.622679		-146.104	0.0980948		-75.699	0.359542
-146.09	0.297893		-25.63	0.625946		-146.097	0.0988549		-75.691	0.360123
-146.082	0.297185		-25.623	0.629861		-146.089	0.0992559		-75.685	0.360603
-146.074	0.2969		-25.615	0.633535		-146.081	0.0996474		-75.678	0.361026
-146.067	0.296296		-25.607	0.63679		-146.073	0.0998598		-75.669	0.361669
-146.059	0.295723		-25.596	0.639132		-146.065	0.10019		-75.661	0.361991
-146.05	0.294942		-25.588	0.640983		-146.057	0.100113		-75.652	0.362256
-146.042	0.293995		-25.58	0.64335		-146.049	0.100032		-75.643	0.362124
-146.035	0.293002		-25.571	0.646675		-146.04	0.100371		-75.634	0.361919
-146.028	0.29164		-25.562	0.64988		-146.032	0.100709		-75.626	0.362054
-146.021	0.29067		-25.553	0.652647		-146.024	0.100916		-75.618	0.362679
-146.013	0.289496		-25.546	0.654493		-146.017	0.100729		-75.609	0.363373
-146.005	0.288405		-25.536	0.656893		-146.008	0.100801		-75.6	0.363881
-145.997	0.287098		-25.529	0.65951		-146.001	0.100842		-75.592	0.363971
-145.989	0.285952		-25.52	0.663103		-145.993	0.100945		-75.583	0.364105
-145.981	0.284724		-25.512	0.666478		-145.985	0.100448		-75.575	0.364212
-145.974	0.283693		-25.504	0.669907		-145.977	0.099645		-75.566	0.364268
-145.966	0.282431		-25.495	0.673099		-145.97	0.0989654		-75.558	0.364073
-145.957	0.281567		-25.486	0.676389		-145.963	0.0985082		-75.551	0.363816
-145.95	0.280495		-25.476	0.680245		-145.955	0.0985399		-75.543	0.362955
-145.941	0.279531		-25.468	0.684241		-145.947	0.0983226		-75.536	0.361604
-145.932	0.277994		-25.459	0.688765		-145.939	0.0980748		-75.528	0.360704
-145.925	0.276699		-25.452	0.693127		-145.93	0.097878		-75.52	0.360051
-145.917	0.275886		-25.444	0.69799		-145.922	0.0978956		-75.51	0.359823
-145.909	0.275822		-25.436	0.702997		-145.914	0.0981962		-75.502	0.359107
-145.901	0.276003		-25.429	0.708067		-145.906	0.0982107		-75.494	0.358376
-145.893	0.27615		-25.419	0.712964		-145.898	0.0978658		-75.487	0.357819
-145.885	0.276271		-25.412	0.71754		-145.891	0.0977113		-75.478	0.356981
-145.878	0.276357		-25.403	0.722314		-145.883	0.0978753		-75.469	0.356275
-145.87	0.276767		-25.395	0.726459		-145.875	0.0984467		-75.462	0.355206
-145.863	0.277235		-25.387	0.730499		-145.867	0.0984286		-75.454	0.354772
-145.855	0.277649		-25.381	0.734632		-145.86	0.0985344		-75.446	0.353975
-145.848	0.278044		-25.373	0.739188		-145.853	0.0984709		-75.438	0.353597
-145.841	0.278489		-25.364	0.743812		-145.845	0.0988345		-75.429	0.35346
-145.833	0.278726		-25.354	0.747862		-145.836	0.0990553		-75.421	0.353731
-145.825	0.278643		-25.345	0.751227		-145.829	0.0993898		-75.414	0.3543
-145.817	0.278372		-25.338	0.754611		-145.821	0.099673		-75.405	0.354498
-145.807	0.278074		-25.33	0.758057		-145.812	0.0998374		-75.397	0.354875
-145.799	0.277625		-25.322	0.761471		-145.804	0.099962		-75.389	0.355078
-145.792	0.277317		-25.313	0.764474		-145.795	0.0999581		-75.38	0.35507
-145.783	0.277124		-25.305	0.767195		-145.788	0.0999698		-75.373	0.35524
-145.776	0.277033		-25.295	0.770109		-145.78	0.100671		-75.365	0.35516
-145.768	0.27689		-25.286	0.772929		-145.771	0.10142		-75.356	0.355497
-145.76	0.276804		-25.278	0.775597		-145.763	0.101611		-75.346	0.355942
-145.752	0.277359		-25.269	0.77816		-145.754	0.101335		-75.337	0.35671
-145.744	0.277803		-25.262	0.780985		-145.747	0.101175		-75.33	0.357375
-145.736	0.278556		-25.254	0.783917		-145.739	0.101681		-75.322	0.358281
-145.728	0.27914		-25.245	0.787075		-145.732	0.10207		-75.316	0.359263
-145.721	0.279741		-25.236	0.790291		-145.724	0.102366		-75.308	0.360445
-145.712	0.280304		-25.228	0.793991		-145.716	0.102666		-75.3	0.36129
-145.705	0.280714		-25.22	0.797543		-145.709	0.103157		-75.291	0.362335
-145.697	0.28117		-25.211	0.800865		-145.701	0.103977		-75.284	0.363066
-145.689	0.281416		-25.203	0.803994		-145.692	0.104273		-75.275	0.364103
-145.681	0.281427		-25.194	0.807693		-145.684	0.104204		-75.266	0.365043
-145.673	0.28167		-25.186	0.811482		-145.676	0.103712		-75.258	0.366244
-145.664	0.281723		-25.179	0.815289		-145.669	0.103191		-75.249	0.367156
-145.657	0.28155		-25.171	0.81927		-145.661	0.102099		-75.24	0.368083
-145.648	0.281249		-25.163	0.823313		-145.653	0.101053		-75.232	0.36914
-145.64	0.28118		-25.155	0.827334		-145.645	0.100328		-75.224	0.370221
-145.632	0.281367		-25.146	0.830883		-145.637	0.100159		-75.215	0.371327
-145.625	0.281384		-25.138	0.834524		-145.629	0.0997958		-75.207	0.371892
-145.616	0.281242		-25.129	0.837951		-145.621	0.0993573		-75.2	0.371876
-145.607	0.281182		-25.12	0.841476		-145.614	0.0986486		-75.192	0.37122
-145.599	0.281071		-25.112	0.845146		-145.606	0.0981502		-75.184	0.370983
-145.591	0.281017		-25.105	0.848885		-145.598	0.0979341		-75.175	0.371391
-145.583	0.280888		-25.097	0.852364		-145.59	0.0977553		-75.166	0.372184
-145.575	0.280921		-25.09	0.855628		-145.582	0.0975166		-75.156	0.372881
-145.567	0.280929		-25.081	0.859062		-145.574	0.0973283		-75.148	0.373488
-145.559	0.281332		-25.072	0.862268		-145.566	0.0978701		-75.14	0.373993
-145.552	0.282143		-25.064	0.865166		-145.559	0.0981886		-75.132	0.374651
-145.545	0.283331		-25.056	0.868387		-145.55	0.0982467		-75.123	0.374976
-145.535	0.284032		-25.046	0.871859		-145.541	0.0980964		-75.115	0.375237
-145.528	0.284143		-25.038	0.875611		-145.534	0.0985767		-75.107	0.375595
-145.52	0.283894		-25.03	0.878786		-145.526	0.0993418		-75.099	0.376802
-145.513	0.283834		-25.022	0.882095		-145.518	0.0999936		-75.091	0.378036
-145.505	0.283345		-25.014	0.885189		-145.51	0.100262		-75.083	0.379356
-145.498	0.282287		-25.006	0.888704		-145.504	0.100149		-75.074	0.379963
-145.49	0.280582		-24.997	0.892356		-145.495	0.100189		-75.066	0.381139
-145.482	0.279004		-24.988	0.896536		-145.487	0.0999709		-75.058	0.382098
-145.474	0.277219		-24.98	0.900898		-145.479	0.099759		-75.049	0.382942
-145.466	0.275734		-24.972	0.905095		-145.47	0.0994224		-75.041	0.383665
-145.458	0.274507		-24.965	0.909674		-145.462	0.0997842		-75.032	0.38411
-145.449	0.273912		-24.956	0.914507		-145.455	0.100402		-75.025	0.384799
-145.441	0.273016		-24.948	0.919535		-145.446	0.100496		-75.017	0.386
-145.434	0.271852		-24.94	0.924296		-145.438	0.100376		-75.009	0.387402
-145.426	0.270476		-24.933	0.929129		-145.43	0.100594		-75.001	0.389198
-145.418	0.269625		-24.924	0.934533		-145.421	0.101579		-74.994	0.390205
-145.41	0.268708		-24.915	0.939967		-145.413	0.102427		-74.985	0.390652
-145.403	0.267546		-24.907	0.944994		-145.405	0.102541		-74.977	0.39088
-145.394	0.266367		-24.899	0.949457		-145.397	0.10208		-74.969	0.390892
-145.387	0.265436		-24.891	0.953624		-145.39	0.101387		-74.961	0.391073
-145.379	0.264826		-24.883	0.957693		-145.383	0.101385		-74.953	0.391679
-145.371	0.263758		-24.874	0.961521		-145.376	0.101669		-74.945	0.392966
-145.364	0.26286		-24.866	0.965551		-145.368	0.101818		-74.938	0.39444
-145.356	0.262097		-24.856	0.969948		-145.36	0.101695		-74.93	0.395632
-145.349	0.261596		-24.847	0.974268		-145.352	0.101437		-74.919	0.396331
-145.341	0.260691		-24.839	0.978417		-145.344	0.101153		-74.909	0.396667
-145.332	0.259903		-24.829	0.982629		-145.336	0.100616		-74.901	0.396389
-145.324	0.259433		-24.821	0.987268		-145.328	0.0997858		-74.893	0.396072
-145.316	0.25912		-24.814	0.992138		-145.319	0.0991804		-74.885	0.396096
-145.308	0.258935		-24.806	0.997111		-145.312	0.0983361		-74.876	0.396688
-145.299	0.258686		-24.798	1.00213		-145.303	0.0977643		-74.868	0.397243
-145.291	0.258923		-24.79	1.00713		-145.295	0.0974437		-74.86	0.397471
-145.283	0.259052		-24.783	1.01206		-145.286	0.0973336		-74.852	0.397713
-145.274	0.259023		-24.774	1.01711		-145.279	0.0969378		-74.843	0.39854
-145.266	0.259012		-24.765	1.02285		-145.271	0.096791		-74.835	0.400176
-145.259	0.25947		-24.757	1.02868		-145.263	0.0965371		-74.829	0.401728
-145.252	0.260345		-24.748	1.03428		-145.255	0.096651		-74.82	0.402924
-145.245	0.261143		-24.739	1.03973		-145.248	0.0961939		-74.812	0.403502
-145.237	0.261269		-24.73	1.04502		-145.24	0.0960618		-74.803	0.404025
-145.229	0.261334		-24.723	1.05086		-145.232	0.0958961		-74.796	0.404609
-145.221	0.261784		-24.715	1.05658		-145.224	0.0963147		-74.789	0.405727
-145.213	0.262582		-24.706	1.06253		-145.216	0.0968684		-74.78	0.406487
-145.205	0.262839		-24.697	1.06853		-145.208	0.0978708		-74.772	0.407135
-145.197	0.262806		-24.689	1.07406		-145.201	0.0991272		-74.765	0.407507
-145.189	0.262879		-24.682	1.07912		-145.192	0.10039		-74.757	0.407785
-145.181	0.26305		-24.673	1.08424		-145.184	0.101216		-74.749	0.408605
-145.173	0.262662		-24.664	1.08963		-145.176	0.101519		-74.741	0.409263
-145.164	0.262497		-24.655	1.09488		-145.167	0.101367		-74.732	0.410383
-145.155	0.26257		-24.646	1.10005		-145.158	0.101189		-74.724	0.410559
-145.147	0.263046		-24.637	1.10509		-145.151	0.101039		-74.715	0.410618
-145.141	0.263169		-24.63	1.11039		-145.142	0.100881		-74.706	0.410684
-145.133	0.263615		-24.621	1.11477		-145.134	0.100908		-74.698	0.411514
-145.125	0.264115		-24.612	1.11851		-145.127	0.100652		-74.69	0.412562
-145.117	0.264553		-24.603	1.12213		-145.119	0.100586		-74.681	0.413691
-145.109	0.264852		-24.594	1.12613		-145.112	0.100895		-74.673	0.414633
-145.101	0.265023		-24.585	1.13017		-145.104	0.101218		-74.665	0.415387
-145.094	0.265516		-24.576	1.13422		-145.096	0.101404		-74.657	0.416105
-145.086	0.265744		-24.568	1.13828		-145.089	0.101002		-74.649	0.416651
-145.078	0.266025		-24.561	1.14257		-145.08	0.100519		-74.64	0.417513
-145.071	0.266056		-24.553	1.14669		-145.073	0.100666		-74.633	0.41831
-145.063	0.266173		-24.546	1.15053		-145.065	0.10106		-74.624	0.419423
-145.055	0.266497		-24.539	1.1547		-145.057	0.101098		-74.616	0.420585
-145.047	0.266612		-24.529	1.15879		-145.049	0.100806		-74.608	0.421202
-145.038	0.266982		-24.522	1.1634		-145.041	0.100572		-74.6	0.421417
-145.029	0.266643		-24.515	1.16837		-145.032	0.100553		-74.592	0.421685
-145.022	0.266106		-24.508	1.17379		-145.025	0.100205		-74.583	0.422488
-145.013	0.265727		-24.498	1.18009		-145.018	0.0995425		-74.575	0.423081
-145.006	0.266058		-24.488	1.18629		-145.011	0.0990333		-74.566	0.423463
-144.999	0.267037		-24.48	1.19291		-145.003	0.0984134		-74.558	0.424096
-144.991	0.267736		-24.472	1.19926		-144.995	0.0982638		-74.55	0.424581
-144.984	0.268367		-24.464	1.20614		-144.987	0.098099		-74.543	0.425718
-144.976	0.269114		-24.455	1.21316		-144.979	0.0982301		-74.534	0.42653
-144.968	0.269753		-24.446	1.22011		-144.971	0.0980762		-74.525	0.42794
-144.96	0.270256		-24.436	1.22698		-144.964	0.098049		-74.518	0.428763
-144.952	0.270621		-24.429	1.23427		-144.955	0.0982105		-74.509	0.429419
-144.944	0.270835		-24.419	1.24166		-144.948	0.0982758		-74.5	0.429976
-144.935	0.271085		-24.411	1.24851		-144.94	0.0986223		-74.492	0.430756
-144.928	0.271179		-24.402	1.25454		-144.932	0.0991931		-74.484	0.431762
-144.919	0.27149		-24.394	1.26004		-144.923	0.0999994		-74.475	0.43272
-144.911	0.271429		-24.385	1.26554		-144.916	0.100397		-74.468	0.433612
-144.904	0.271303		-24.377	1.27117		-144.908	0.100666		-74.459	0.434426
-144.896	0.271166		-24.368	1.27658		-144.899	0.100307		-74.451	0.435613
-144.889	0.271329		-24.359	1.28171		-144.892	0.100097		-74.444	0.436061
-144.881	0.271276		-24.351	1.28663		-144.885	0.0997404		-74.436	0.436237
-144.872	0.270839		-24.343	1.29169		-144.876	0.0995666		-74.426	0.436244
-144.864	0.270176		-24.334	1.29711		-144.868	0.0993283		-74.419	0.436611
-144.856	0.269584		-24.326	1.30227		-144.861	0.098949		-74.411	0.437099
-144.848	0.269217		-24.318	1.3076		-144.853	0.0986861		-74.402	0.437141
-144.84	0.269026		-24.309	1.3132		-144.844	0.0985962		-74.395	0.437433
-144.832	0.268919		-24.301	1.31886		-144.837	0.0983895		-74.386	0.437905
-144.824	0.26853		-24.292	1.32465		-144.828	0.0978012		-74.378	0.438121
-144.816	0.26842		-24.282	1.32999		-144.821	0.0970603		-74.369	0.438333
-144.807	0.268266		-24.274	1.33567		-144.813	0.0967714		-74.361	0.438894
-144.799	0.268547		-24.265	1.3418		-144.805	0.0969021		-74.352	0.440097
-144.792	0.268623		-24.256	1.34825		-144.797	0.0972768		-74.344	0.441153
-144.784	0.26872		-24.248	1.35511		-144.789	0.0977631		-74.336	0.441771
-144.776	0.268855		-24.24	1.36206		-144.781	0.0984773		-74.329	0.441984
-144.769	0.268621		-24.231	1.36888		-144.773	0.0991715		-74.321	0.442564
-144.762	0.26848		-24.224	1.37528		-144.765	0.0994972		-74.314	0.443373
-144.754	0.268194		-24.216	1.38093		-144.758	0.099917		-74.305	0.444596
-144.746	0.267826		-24.207	1.38676		-144.75	0.0998098		-74.298	0.445522
-144.738	0.267159		-24.198	1.39314		-144.742	0.0999028		-74.29	0.445914
-144.73	0.266445		-24.191	1.39954		-144.734	0.0997568		-74.283	0.446827
-144.723	0.266037		-24.183	1.40644		-144.727	0.0997231		-74.275	0.448051
-144.715	0.265754		-24.177	1.41324		-144.719	0.099593		-74.266	0.449912
-144.706	0.265214		-24.169	1.42045		-144.711	0.0994934		-74.256	0.451314
-144.699	0.264608		-24.159	1.42749		-144.703	0.0993481		-74.248	0.452731
-144.69	0.263558		-24.152	1.43463		-144.694	0.0993561		-74.239	0.453961
-144.683	0.262518		-24.143	1.44199		-144.686	0.0995111		-74.231	0.45515
-144.676	0.261222		-24.136	1.44944		-144.678	0.100093		-74.222	0.456225
-144.667	0.260066		-24.127	1.457		-144.67	0.100508		-74.216	0.457638
-144.658	0.259353		-24.119	1.46465		-144.662	0.100443		-74.208	0.458768
-144.651	0.25913		-24.109	1.47191		-144.655	0.100223		-74.201	0.45964
-144.642	0.259135		-24.101	1.47941		-144.647	0.100382		-74.192	0.460209
-144.635	0.259191		-24.091	1.48684		-144.639	0.100851		-74.183	0.461512
-144.626	0.2593		-24.083	1.49411		-144.631	0.101261		-74.176	0.463089
-144.618	0.25943		-24.075	1.50127		-144.624	0.101515		-74.167	0.46477
-144.611	0.259275		-24.067	1.50825		-144.615	0.102304		-74.159	0.466106
-144.602	0.258937		-24.059	1.51558		-144.608	0.103046		-74.152	0.467923
-144.594	0.258478		-24.051	1.52268		-144.599	0.103271		-74.143	0.470181
-144.586	0.257972		-24.043	1.52996		-144.592	0.102848		-74.134	0.472433
-144.579	0.257427		-24.035	1.53718		-144.584	0.102529		-74.126	0.474203
-144.571	0.257132		-24.027	1.54417		-144.575	0.102364		-74.117	0.475645
-144.563	0.256958		-24.017	1.55087		-144.567	0.102169		-74.108	0.477291
-144.555	0.256186		-24.008	1.55692		-144.559	0.102538		-74.1	0.478915
-144.547	0.255553		-24.001	1.56313		-144.551	0.102969		-74.091	0.480002
-144.539	0.254874		-23.992	1.56898		-144.543	0.103834		-74.083	0.48072
-144.531	0.254824		-23.982	1.5753		-144.535	0.104551		-74.075	0.481236
-144.522	0.254379		-23.974	1.58133		-144.527	0.105279		-74.067	0.481737
-144.514	0.25374		-23.967	1.58774		-144.519	0.10586		-74.059	0.482288
-144.507	0.253323		-23.958	1.59436		-144.512	0.106453		-74.052	0.482845
-144.499	0.253136		-23.951	1.60048		-144.504	0.107282		-74.043	0.483536
-144.491	0.252846		-23.943	1.60661		-144.496	0.107745		-74.036	0.48363
-144.483	0.252366		-23.934	1.613		-144.489	0.108078		-74.027	0.483634
-144.475	0.251545		-23.926	1.62049		-144.481	0.108276		-74.018	0.483493
-144.466	0.251414		-23.918	1.62805		-144.473	0.108919		-74.01	0.484247
-144.459	0.251234		-23.91	1.63499		-144.465	0.109396		-74.002	0.485001
-144.45	0.251507		-23.902	1.64178		-144.457	0.110203		-73.993	0.485655
-144.443	0.251889		-23.894	1.64888		-144.449	0.111147		-73.985	0.486427
-144.435	0.252348		-23.885	1.65661		-144.44	0.111878		-73.977	0.487128
-144.427	0.25267		-23.877	1.66413		-144.432	0.112288		-73.968	0.48826
-144.419	0.252607		-23.867	1.6711		-144.425	0.112358		-73.96	0.488609
-144.411	0.252313		-23.858	1.67823		-144.418	0.112633		-73.952	0.488945
-144.404	0.25164		-23.85	1.68542		-144.41	0.112722		-73.944	0.489474
-144.396	0.251082		-23.842	1.69273		-144.402	0.112363		-73.935	0.490089
-144.39	0.250488		-23.834	1.70017		-144.395	0.111956		-73.927	0.490268
-144.381	0.250362		-23.826	1.70762		-144.387	0.111597		-73.917	0.490465
-144.373	0.25015		-23.817	1.71531		-144.379	0.111598		-73.908	0.490576
-144.365	0.250435		-23.809	1.72236		-144.371	0.111506		-73.9	0.491262
-144.358	0.250728		-23.8	1.72933		-144.363	0.110977		-73.893	0.491673
-144.35	0.251481		-23.791	1.73611		-144.355	0.110428		-73.885	0.491952
-144.343	0.252042		-23.783	1.74353		-144.347	0.110007		-73.876	0.4918
-144.335	0.252578		-23.773	1.75091		-144.339	0.109922		-73.867	0.491586
-144.326	0.253217		-23.764	1.75829		-144.331	0.109901		-73.859	0.491672
-144.319	0.253909		-23.756	1.7653		-144.322	0.110142		-73.851	0.492263
-144.311	0.254451		-23.749	1.77255		-144.314	0.110678		-73.843	0.493206
-144.303	0.25487		-23.74	1.7797		-144.305	0.111193		-73.836	0.494178
-144.294	0.25521		-23.731	1.78691		-144.298	0.111563		-73.828	0.495427
-144.286	0.255866		-23.723	1.79429		-144.29	0.11134		-73.82	0.496408
-144.278	0.25623		-23.715	1.80211		-144.282	0.110807		-73.812	0.497557
-144.27	0.256578		-23.707	1.80983		-144.274	0.109927		-73.803	0.498743
-144.263	0.25695		-23.699	1.81713		-144.266	0.109511		-73.795	0.499906
-144.255	0.257586		-23.693	1.82395		-144.257	0.109605		-73.786	0.501132
-144.247	0.25808		-23.685	1.83126		-144.25	0.109933		-73.779	0.502087
-144.24	0.258168		-23.677	1.83841		-144.242	0.110186		-73.772	0.502924
-144.232	0.258001		-23.668	1.84549		-144.235	0.110417		-73.763	0.503402
-144.223	0.257853		-23.658	1.85233		-144.226	0.110766		-73.754	0.504325
-144.216	0.257843		-23.65	1.8596		-144.218	0.111149		-73.745	0.505167
-144.207	0.257294		-23.642	1.8677		-144.21	0.111338		-73.738	0.506389
-144.2	0.2568		-23.633	1.87583		-144.202	0.111394		-73.73	0.507585
-144.192	0.256634		-23.625	1.88429		-144.194	0.111414		-73.721	0.509154
-144.184	0.256913		-23.616	1.8927		-144.186	0.11127		-73.713	0.510147
-144.176	0.257254		-23.608	1.90082		-144.178	0.11158		-73.705	0.510601
-144.168	0.25752		-23.6	1.90891		-144.17	0.111992		-73.696	0.510701
-144.16	0.25775		-23.592	1.91684		-144.162	0.112233		-73.688	0.511386
-144.151	0.258257		-23.584	1.92498		-144.155	0.111791		-73.679	0.512255
-144.143	0.258555		-23.576	1.93264		-144.146	0.111163		-73.672	0.513175
-144.135	0.258634		-23.568	1.93985		-144.138	0.110671		-73.663	0.513482
-144.128	0.258698		-23.561	1.94721		-144.13	0.110844		-73.655	0.513992
-144.12	0.258689		-23.551	1.95494		-144.122	0.1111		-73.648	0.515139
-144.112	0.258714		-23.542	1.96288		-144.114	0.111662		-73.64	0.516865
-144.105	0.258467		-23.534	1.97121		-144.107	0.11203		-73.632	0.518233
-144.097	0.258029		-23.525	1.97899		-144.1	0.112119		-73.625	0.518886
-144.089	0.257836		-23.517	1.98717		-144.092	0.11184		-73.616	0.519447
-144.082	0.257514		-23.508	1.99494		-144.084	0.111216		-73.608	0.520138
-144.074	0.257448		-23.499	2.00375		-144.077	0.110549		-73.6	0.5215
-144.066	0.257166		-23.49	2.01269		-144.07	0.110246		-73.591	0.523014
-144.058	0.257078		-23.483	2.02183		-144.062	0.109685		-73.583	0.5243
-144.051	0.257313		-23.475	2.03084		-144.054	0.109044		-73.574	0.525125
-144.043	0.257813		-23.466	2.04018		-144.047	0.108403		-73.567	0.526236
-144.036	0.258282		-23.458	2.04901		-144.039	0.108094		-73.559	0.527738
-144.027	0.258763		-23.45	2.05803		-144.031	0.107554		-73.551	0.529128
-144.019	0.258911		-23.442	2.06731		-144.023	0.106687		-73.544	0.530266
-144.012	0.259497		-23.433	2.07716		-144.015	0.106003		-73.535	0.531029
-144.004	0.260144		-23.425	2.08688		-144.007	0.105663		-73.527	0.532245
-143.996	0.261012		-23.417	2.09577		-143.998	0.10577		-73.518	0.53304
-143.988	0.26161		-23.409	2.10501		-143.991	0.105053		-73.509	0.533639
-143.98	0.261418		-23.399	2.11392		-143.984	0.104669		-73.5	0.534169
-143.972	0.26103		-23.392	2.12243		-143.976	0.103961		-73.492	0.534904
-143.965	0.260736		-23.384	2.13067		-143.968	0.103726		-73.484	0.53604
-143.956	0.260768		-23.376	2.13943		-143.96	0.103412		-73.475	0.537189
-143.948	0.260709		-23.367	2.14843		-143.952	0.103023		-73.467	0.538306
-143.94	0.26044		-23.358	2.15758		-143.944	0.102708		-73.458	0.539449
-143.932	0.260081		-23.351	2.16619		-143.936	0.102073		-73.45	0.540663
-143.924	0.260048		-23.343	2.1747		-143.928	0.101616		-73.442	0.541885
-143.916	0.259851		-23.334	2.18265		-143.92	0.101295		-73.432	0.542609
-143.909	0.259785		-23.326	2.19128		-143.911	0.101305		-73.424	0.543349
-143.9	0.259248		-23.318	2.20005		-143.903	0.101372		-73.416	0.544189
-143.892	0.258881		-23.31	2.20919		-143.895	0.101154		-73.408	0.545563
-143.885	0.258526		-23.301	2.21819		-143.888	0.100929		-73.4	0.546756
-143.876	0.257885		-23.294	2.22767		-143.879	0.100949		-73.392	0.548327
-143.868	0.256961		-23.283	2.23703		-143.872	0.101063		-73.385	0.550283
-143.86	0.256086		-23.274	2.24643		-143.864	0.101414		-73.377	0.552182
-143.852	0.25573		-23.266	2.2561		-143.856	0.101905		-73.369	0.553709
-143.844	0.255359		-23.257	2.26578		-143.848	0.102749		-73.361	0.5547
-143.836	0.255379		-23.248	2.27488		-143.839	0.103463		-73.352	0.555931
-143.827	0.25581		-23.239	2.28326		-143.831	0.104116		-73.346	0.556979
-143.819	0.25632		-23.23	2.29129		-143.823	0.104214		-73.337	0.558113
-143.81	0.256261		-23.222	2.29915		-143.815	0.104434		-73.328	0.559405
-143.803	0.256086		-23.214	2.3067		-143.807	0.10444		-73.319	0.561398
-143.795	0.256111		-23.207	2.31481		-143.798	0.105107		-73.312	0.563349
-143.787	0.256539		-23.199	2.32325		-143.79	0.105506		-73.304	0.5652
-143.779	0.257123		-23.191	2.33185		-143.783	0.105741		-73.296	0.566974
-143.772	0.257732		-23.183	2.33989		-143.776	0.10562		-73.287	0.568789
-143.764	0.258095		-23.175	2.34769		-143.769	0.105888		-73.279	0.570423
-143.757	0.258523		-23.164	2.35513		-143.762	0.105977		-73.27	0.572149
-143.75	0.259405		-23.155	2.3626		-143.754	0.106253		-73.262	0.574348
-143.743	0.260292		-23.147	2.37013		-143.746	0.106074		-73.253	0.576394
-143.736	0.261188		-23.138	2.37792		-143.737	0.10619		-73.245	0.57819
-143.728	0.261837		-23.131	2.38625		-143.729	0.106102		-73.237	0.580168
-143.72	0.262822		-23.121	2.3947		-143.721	0.10601		-73.229	0.582625
-143.713	0.263696		-23.112	2.40394		-143.714	0.105678		-73.221	0.585147
-143.705	0.264134		-23.105	2.4125		-143.706	0.105587		-73.214	0.587302
-143.696	0.264882		-23.097	2.42132		-143.697	0.105598		-73.206	0.589114
-143.687	0.265741		-23.089	2.42981		-143.689	0.105862		-73.197	0.591201
-143.679	0.26687		-23.08	2.43867		-143.68	0.106236		-73.189	0.593616
-143.671	0.267436		-23.072	2.4476		-143.673	0.106255		-73.181	0.595971
-143.663	0.267722		-23.064	2.45677		-143.665	0.105893		-73.172	0.597838
-143.655	0.267605		-23.056	2.46611		-143.656	0.104928		-73.164	0.599293
-143.647	0.267159		-23.048	2.4756		-143.649	0.104182		-73.156	0.600937
-143.639	0.266319		-23.039	2.48463		-143.641	0.103402		-73.146	0.602532
-143.631	0.265079		-23.032	2.49379		-143.634	0.102759		-73.137	0.603441
-143.624	0.263952		-23.025	2.50263		-143.625	0.102164		-73.129	0.603841
-143.617	0.263031		-23.016	2.51162		-143.618	0.101987		-73.122	0.604339
-143.608	0.263025		-23.007	2.52078		-143.611	0.102131		-73.114	0.60494
-143.6	0.262807		-22.997	2.53039		-143.604	0.102451		-73.105	0.606062
-143.593	0.262847		-22.987	2.54024		-143.594	0.102477		-73.098	0.606908
-143.586	0.2625		-22.979	2.54908		-143.586	0.102752		-73.089	0.608517
-143.577	0.262866		-22.971	2.55747		-143.578	0.103371		-73.08	0.609608
-143.57	0.262873		-22.964	2.56609		-143.57	0.103913		-73.074	0.610906
-143.561	0.262977		-22.956	2.57542		-143.561	0.104492		-73.064	0.612138
-143.553	0.262968		-22.948	2.58501		-143.553	0.104676		-73.055	0.613835
-143.545	0.263466		-22.94	2.59454		-143.546	0.105213		-73.048	0.61546
-143.537	0.264276		-22.931	2.60416		-143.538	0.105626		-73.039	0.616831
-143.529	0.265404		-22.924	2.61375		-143.53	0.106135		-73.031	0.618129
-143.521	0.266596		-22.915	2.62308		-143.523	0.106764		-73.024	0.619418
-143.514	0.267599		-22.907	2.63207		-143.515	0.107274		-73.014	0.620829
-143.505	0.268263		-22.899	2.64043		-143.507	0.107729		-73.005	0.622024
-143.497	0.269063		-22.891	2.64875		-143.499	0.108157		-72.998	0.623272
-143.488	0.269741		-22.882	2.657		-143.491	0.108541		-72.99	0.624224
-143.479	0.270404		-22.873	2.66548		-143.483	0.109051		-72.983	0.625143
-143.471	0.270645		-22.865	2.6737		-143.475	0.109166		-72.974	0.626354
-143.463	0.271535		-22.856	2.68172		-143.467	0.109377		-72.966	0.628076
-143.455	0.272039		-22.847	2.68976		-143.459	0.108902		-72.958	0.630001
-143.448	0.272556		-22.84	2.69773		-143.451	0.10898		-72.95	0.631896
-143.44	0.272785		-22.832	2.70648		-143.443	0.108913		-72.941	0.632997
-143.432	0.273838		-22.824	2.71522		-143.436	0.109587		-72.932	0.634156
-143.424	0.27518		-22.816	2.7236		-143.428	0.109954		-72.923	0.634985
-143.417	0.276313		-22.809	2.731		-143.42	0.1105		-72.916	0.636269
-143.409	0.277074		-22.8	2.73833		-143.414	0.111015		-72.908	0.637552
-143.402	0.277866		-22.791	2.74602		-143.406	0.11152		-72.9	0.638984
-143.394	0.278701		-22.782	2.75431		-143.398	0.111713		-72.892	0.640437
-143.387	0.279762		-22.775	2.76309		-143.39	0.112116		-72.884	0.642215
-143.379	0.280478		-22.767	2.77184		-143.383	0.112481		-72.876	0.644283
-143.371	0.281224		-22.758	2.78037		-143.375	0.112901		-72.868	0.646579
-143.363	0.281635		-22.751	2.78858		-143.368	0.112721		-72.861	0.649077
-143.356	0.281887		-22.742	2.79745		-143.359	0.112235		-72.852	0.651421
-143.348	0.282278		-22.733	2.80607		-143.351	0.11184		-72.844	0.654424
-143.34	0.282294		-22.726	2.81479		-143.344	0.111785		-72.836	0.657014
-143.331	0.282324		-22.716	2.82325		-143.336	0.112221		-72.826	0.66009
-143.323	0.282131		-22.708	2.832		-143.328	0.112623		-72.818	0.662878
-143.315	0.281976		-22.701	2.84076		-143.319	0.112525		-72.81	0.665771
-143.307	0.281935		-22.692	2.84937		-143.311	0.112455		-72.802	0.668224
-143.298	0.281803		-22.684	2.85819		-143.303	0.112771		-72.792	0.670359
-143.291	0.282073		-22.675	2.86679		-143.296	0.113627		-72.785	0.672787
-143.283	0.282502		-22.666	2.87511		-143.289	0.114389		-72.777	0.675216
-143.276	0.282674		-22.658	2.88337		-143.28	0.114574		-72.768	0.678076
-143.268	0.282626		-22.649	2.89163		-143.272	0.114238		-72.76	0.681142
-143.26	0.28274		-22.642	2.89984		-143.264	0.113524		-72.752	0.684773
-143.252	0.283025		-22.633	2.90757		-143.256	0.112959		-72.744	0.68816
-143.243	0.283421		-22.623	2.91497		-143.248	0.112402		-72.736	0.691694
-143.234	0.283571		-22.615	2.92271		-143.239	0.111981		-72.728	0.694646
-143.226	0.283627		-22.607	2.93114		-143.231	0.111571		-72.72	0.697791
-143.218	0.28383		-22.598	2.93962		-143.223	0.111371		-72.711	0.700634
-143.21	0.283811		-22.589	2.94778		-143.215	0.111697		-72.701	0.703981
-143.202	0.283899		-22.581	2.95539		-143.207	0.112072		-72.693	0.707161
-143.195	0.283506		-22.572	2.96288		-143.199	0.112514		-72.686	0.709972
-143.187	0.282988		-22.565	2.97074		-143.191	0.112489		-72.678	0.712304
-143.179	0.282646		-22.556	2.97877		-143.183	0.112277		-72.671	0.714327
-143.17	0.28212		-22.548	2.98692		-143.175	0.112369		-72.663	0.71621
-143.163	0.281665		-22.539	2.99486		-143.167	0.112509		-72.654	0.71817
-143.156	0.280781		-22.53	3.00306		-143.159	0.112681		-72.645	0.719459
-143.147	0.28028		-22.522	3.01149		-143.151	0.112516		-72.637	0.720678
-143.14	0.280116		-22.513	3.02026		-143.143	0.112635		-72.629	0.721728
-143.132	0.279968		-22.505	3.02847		-143.136	0.112678		-72.622	0.723016
-143.125	0.280073		-22.497	3.03695		-143.129	0.113058		-72.614	0.724228
-143.116	0.279564		-22.488	3.04508		-143.121	0.112709		-72.606	0.725458
-143.108	0.279313		-22.48	3.05325		-143.112	0.112609		-72.598	0.726462
-143.099	0.278432		-22.472	3.06094		-143.104	0.112568		-72.59	0.727285
-143.091	0.277687		-22.464	3.06862		-143.096	0.112686		-72.581	0.727574
-143.083	0.27667		-22.457	3.07623		-143.088	0.112834		-72.574	0.728238
-143.074	0.275781		-22.449	3.08361		-143.08	0.112742		-72.565	0.729126
-143.066	0.275077		-22.44	3.09088		-143.073	0.113069		-72.558	0.730427
-143.058	0.274209		-22.431	3.09836		-143.065	0.113408		-72.551	0.731711
-143.05	0.273686		-22.422	3.10567		-143.057	0.113552		-72.543	0.733364
-143.043	0.27282		-22.415	3.1128		-143.049	0.11327		-72.533	0.734718
-143.035	0.272422		-22.406	3.11975		-143.04	0.112452		-72.525	0.736023
-143.027	0.271625		-22.396	3.1272		-143.032	0.111325		-72.516	0.73692
-143.019	0.270917		-22.387	3.13524		-143.024	0.110127		-72.508	0.738185
-143.012	0.270137		-22.38	3.14292		-143.017	0.10869		-72.499	0.739573
-143.004	0.269573		-22.373	3.1501		-143.009	0.107256		-72.49	0.740686
-142.997	0.269361		-22.365	3.15706		-143.002	0.105817		-72.483	0.741198
-142.989	0.269162		-22.356	3.16509		-142.995	0.104569		-72.475	0.741703
-142.98	0.26905		-22.347	3.17308		-142.987	0.103211		-72.468	0.742664
-142.972	0.268638		-22.34	3.18077		-142.979	0.101959		-72.46	0.74396
-142.963	0.268296		-22.331	3.18837		-142.971	0.10068		-72.453	0.744883
-142.956	0.268243		-22.323	3.19653		-142.963	0.0999354		-72.445	0.745939
-142.949	0.267956		-22.315	3.20496		-142.955	0.0994854		-72.437	0.747121
-142.941	0.267838		-22.307	3.21295		-142.946	0.0993617		-72.428	0.748422
-142.934	0.267466		-22.3	3.22071		-142.938	0.0996487		-72.42	0.749372
-142.926	0.267298		-22.292	3.2285		-142.931	0.100127		-72.411	0.750114
-142.918	0.266767		-22.284	3.23641		-142.923	0.101001		-72.402	0.750664
-142.91	0.265694		-22.276	3.24405		-142.915	0.101639		-72.393	0.751452
-142.903	0.265187		-22.267	3.25159		-142.908	0.102062		-72.385	0.75244
-142.895	0.264767		-22.257	3.25809		-142.901	0.102327		-72.377	0.754153
-142.886	0.264951		-22.247	3.26392		-142.892	0.103008		-72.368	0.7563
-142.878	0.265026		-22.238	3.26919		-142.884	0.103995		-72.36	0.758621
-142.871	0.265355		-22.23	3.27515		-142.876	0.105188		-72.351	0.760701
-142.864	0.265065		-22.223	3.28169		-142.868	0.106184		-72.342	0.762649
-142.856	0.264385		-22.215	3.28781		-142.859	0.106751		-72.334	0.764418
-142.848	0.263776		-22.206	3.29353		-142.85	0.107087		-72.325	0.76654
-142.84	0.263694		-22.197	3.29936		-142.843	0.107461		-72.316	0.768609
-142.832	0.264253		-22.19	3.30595		-142.834	0.107941		-72.308	0.770443
-142.823	0.264564		-22.183	3.31315		-142.826	0.108248		-72.3	0.772148
-142.815	0.264674		-22.174	3.32028		-142.818	0.108181		-72.293	0.773402
-142.807	0.264777		-22.164	3.3274		-142.81	0.107909		-72.285	0.774851
-142.8	0.265167		-22.156	3.33436		-142.803	0.107342		-72.276	0.776243
-142.792	0.265889		-22.146	3.34162		-142.794	0.106513		-72.268	0.778525
-142.784	0.266277		-22.139	3.34903		-142.787	0.105787		-72.26	0.781169
-142.776	0.266441		-22.129	3.35661		-142.78	0.105208		-72.252	0.78391
-142.768	0.266485		-22.122	3.36458		-142.772	0.104641		-72.244	0.785894
-142.759	0.266124		-22.114	3.37284		-142.764	0.103899		-72.236	0.787947
-142.751	0.265697		-22.106	3.38124		-142.756	0.103627		-72.228	0.790034
-142.743	0.265671		-22.097	3.38929		-142.748	0.10316		-72.22	0.792629
-142.735	0.265856		-22.089	3.39722		-142.74	0.102863		-72.211	0.795314
-142.727	0.266077		-22.081	3.40462		-142.731	0.102406		-72.203	0.798022
-142.719	0.266398		-22.073	3.41215		-142.722	0.102283		-72.195	0.800115
-142.711	0.266503		-22.066	3.41934		-142.714	0.102473		-72.187	0.801806
-142.703	0.266309		-22.057	3.42685		-142.705	0.102644		-72.178	0.803169
-142.695	0.265474		-22.048	3.43363		-142.697	0.10279		-72.17	0.805224
-142.687	0.26465		-22.04	3.44059		-142.689	0.102799		-72.162	0.807438
-142.68	0.264221		-22.031	3.44745		-142.681	0.103345		-72.154	0.810002
-142.671	0.263804		-22.022	3.45449		-142.673	0.104097		-72.146	0.812348
-142.664	0.263631		-22.013	3.46106		-142.665	0.104903		-72.137	0.814906
-142.655	0.263228		-22.006	3.46724		-142.658	0.104786		-72.129	0.816936
-142.646	0.262964		-21.997	3.47305		-142.65	0.104833		-72.121	0.819066
-142.639	0.262803		-21.989	3.47928		-142.642	0.104983		-72.113	0.821069
-142.631	0.26244		-21.982	3.48595		-142.634	0.105594		-72.105	0.823102
-142.622	0.262072		-21.974	3.49254		-142.626	0.10577		-72.097	0.824445
-142.614	0.261777		-21.968	3.49893		-142.618	0.105475		-72.088	0.82552
-142.606	0.261782		-21.958	3.50502		-142.609	0.105295		-72.08	0.826931
-142.598	0.262046		-21.949	3.51141		-142.601	0.105734		-72.071	0.828613
-142.591	0.26269		-21.938	3.51783		-142.594	0.106501		-72.062	0.830026
-142.582	0.263566		-21.928	3.52425		-142.585	0.107532		-72.054	0.831482
-142.575	0.264479		-21.92	3.53058		-142.577	0.108528		-72.046	0.83266
-142.567	0.26516		-21.912	3.53686		-142.569	0.109468		-72.038	0.833973
-142.558	0.265728		-21.904	3.54351		-142.561	0.109487		-72.029	0.835289
-142.551	0.266125		-21.895	3.55018		-142.553	0.109414		-72.022	0.837541
-142.543	0.266098		-21.887	3.55661		-142.545	0.109182		-72.014	0.840151
-142.536	0.266171		-21.878	3.56281		-142.537	0.109232		-72.005	0.842867
-142.528	0.266231		-21.87	3.56922		-142.53	0.108865		-71.998	0.845456
-142.52	0.266495		-21.862	3.57674		-142.522	0.108615		-71.99	0.848166
-142.511	0.26645		-21.853	3.58464		-142.514	0.108168		-71.981	0.851027
-142.503	0.266777		-21.845	3.5927		-142.506	0.107874		-71.973	0.853355
-142.495	0.267157		-21.837	3.59979		-142.498	0.107465		-71.965	0.855967
-142.487	0.267869		-21.829	3.60637		-142.491	0.107241		-71.957	0.859155
-142.48	0.268208		-21.822	3.61345		-142.483	0.106906		-71.949	0.863071
-142.472	0.268082		-21.813	3.62084		-142.475	0.106813		-71.942	0.867498
-142.464	0.267674		-21.805	3.62807		-142.467	0.107195		-71.934	0.871501
-142.456	0.267392		-21.796	3.63491		-142.459	0.107645		-71.926	0.875432
-142.449	0.26778		-21.789	3.6419		-142.452	0.108614		-71.918	0.87939
-142.441	0.268478		-21.779	3.64917		-142.444	0.109734		-71.908	0.883784
-142.434	0.268695		-21.77	3.65617		-142.437	0.110973		-71.899	0.887992
-142.426	0.268654		-21.762	3.66228		-142.429	0.111749		-71.891	0.891391
-142.418	0.268698		-21.753	3.66823		-142.422	0.111881		-71.883	0.894711
-142.409	0.269131		-21.745	3.67382		-142.414	0.111615		-71.875	0.898041
-142.401	0.269628		-21.738	3.67921		-142.405	0.111523		-71.868	0.901433
-142.394	0.269867		-21.729	3.68402		-142.397	0.11196		-71.86	0.904974
-142.386	0.270175		-21.722	3.68818		-142.39	0.112726		-71.851	0.908237
-142.378	0.27092		-21.713	3.69244		-142.381	0.113375		-71.843	0.911503
-142.37	0.271384		-21.704	3.6963		-142.373	0.113999		-71.835	0.913927
-142.361	0.27129		-21.696	3.70044		-142.365	0.115064		-71.826	0.916779
-142.354	0.271048		-21.689	3.70468		-142.358	0.115905		-71.816	0.919604
-142.346	0.27151		-21.68	3.70931		-142.349	0.116617		-71.809	0.922662
-142.337	0.272261		-21.671	3.71401		-142.34	0.116775		-71.8	0.925286
-142.33	0.272853		-21.663	3.71801		-142.332	0.116803		-71.792	0.927922
-142.322	0.273078		-21.656	3.72198		-142.324	0.116521		-71.783	0.92961
-142.313	0.273609		-21.647	3.72583		-142.316	0.116444		-71.776	0.93128
-142.305	0.273915		-21.639	3.73014		-142.309	0.116818		-71.767	0.9329
-142.299	0.274		-21.63	3.73479		-142.301	0.117565		-71.759	0.935163
-142.291	0.273556		-21.622	3.73967		-142.294	0.118089		-71.75	0.937247
-142.282	0.273022		-21.615	3.74485		-142.286	0.118404		-71.741	0.939165
-142.274	0.272294		-21.606	3.75003		-142.278	0.118789		-71.733	0.940918
-142.266	0.271874		-21.599	3.75544		-142.27	0.11958		-71.726	0.94245
-142.259	0.271353		-21.59	3.76108		-142.262	0.119833		-71.718	0.944298
-142.252	0.271049		-21.582	3.76639		-142.254	0.119765		-71.709	0.945863
-142.243	0.270604		-21.574	3.77202		-142.246	0.119268		-71.703	0.947585
-142.235	0.269966		-21.565	3.77709		-142.238	0.118977		-71.695	0.949204
-142.226	0.269347		-21.555	3.78244		-142.229	0.11808		-71.686	0.951416
-142.219	0.268259		-21.546	3.78717		-142.221	0.11704		-71.677	0.953666
-142.211	0.267361		-21.537	3.79247		-142.213	0.116141		-71.669	0.955988
-142.203	0.266734		-21.529	3.79769		-142.205	0.115891		-71.661	0.958173
-142.195	0.266717		-21.521	3.80313		-142.196	0.115371		-71.653	0.959997
-142.187	0.266404		-21.512	3.8084		-142.189	0.114754		-71.645	0.961921
-142.179	0.265698		-21.505	3.81393		-142.18	0.113403		-71.636	0.964005
-142.172	0.264815		-21.497	3.81921		-142.172	0.112447		-71.628	0.966995
-142.164	0.263932		-21.489	3.82508		-142.164	0.111301		-71.62	0.969198
-142.156	0.26338		-21.481	3.83056		-142.157	0.110729		-71.613	0.971156
-142.148	0.262939		-21.472	3.83644		-142.148	0.110409		-71.606	0.972789
-142.14	0.262948		-21.464	3.84197		-142.141	0.110281		-71.596	0.974466
-142.131	0.26274		-21.456	3.84698		-142.133	0.11002		-71.588	0.976113
-142.123	0.262446		-21.447	3.85204		-142.125	0.109395		-71.58	0.977257
-142.115	0.262274		-21.439	3.85653		-142.117	0.109274		-71.572	0.9782
-142.106	0.261822		-21.431	3.86107		-142.11	0.108775		-71.562	0.97939
-142.098	0.261413		-21.421	3.86549		-142.102	0.108327		-71.553	0.980382
-142.09	0.261296		-21.412	3.87043		-142.094	0.107229		-71.545	0.981708
-142.082	0.261512		-21.404	3.87597		-142.085	0.106804		-71.537	0.98282
-142.074	0.261745		-21.396	3.88102		-142.077	0.106285		-71.529	0.984459
-142.066	0.261777		-21.388	3.88544		-142.069	0.105749		-71.521	0.98604
-142.058	0.262229		-21.379	3.88902		-142.062	0.10534		-71.513	0.987448
-142.05	0.262849		-21.371	3.89287		-142.053	0.105029		-71.504	0.988652
-142.042	0.263624		-21.362	3.89707		-142.046	0.104976		-71.496	0.990307
-142.035	0.264089		-21.354	3.90148		-142.039	0.104388		-71.488	0.992298
-142.028	0.264938		-21.346	3.90545		-142.03	0.103954		-71.481	0.994023
-142.02	0.265896		-21.338	3.90896		-142.022	0.103651		-71.473	0.995656
-142.012	0.266859		-21.329	3.91235		-142.014	0.103881		-71.464	0.997194
-142.004	0.267256		-21.322	3.91574		-142.006	0.104274		-71.455	0.999527
-141.996	0.267954		-21.313	3.91872		-141.999	0.10485		-71.448	1.00178
-141.988	0.268552		-21.305	3.92169		-141.991	0.105157		-71.44	1.00451
-141.979	0.269228		-21.297	3.92491		-141.984	0.105388		-71.431	1.00719
-141.97	0.269657		-21.287	3.92814		-141.975	0.105424		-71.422	1.01073
-141.962	0.270664		-21.279	3.93184		-141.967	0.105718		-71.413	1.01357
-141.954	0.271698		-21.27	3.93536		-141.958	0.106215		-71.405	1.01657
-141.946	0.272523		-21.262	3.93899		-141.95	0.106284		-71.397	1.01906
-141.939	0.272683		-21.254	3.94155		-141.942	0.105837		-71.388	1.02209
-141.932	0.272726		-21.247	3.94398		-141.934	0.105152		-71.379	1.02522
-141.925	0.272514		-21.239	3.94634		-141.927	0.105083		-71.37	1.02821
-141.917	0.272467		-21.232	3.9494		-141.92	0.104649		-71.363	1.03112
-141.909	0.272488		-21.224	3.95241		-141.912	0.104234		-71.356	1.03402
-141.901	0.272493		-21.215	3.95568		-141.904	0.10345		-71.348	1.03693
-141.893	0.272425		-21.209	3.95887		-141.896	0.103535		-71.34	1.03987
-141.886	0.272391		-21.2	3.96181		-141.888	0.103389		-71.332	1.04283
-141.878	0.272189		-21.192	3.96452		-141.88	0.103551		-71.323	1.04574
-141.87	0.271666		-21.183	3.96739		-141.873	0.10341		-71.316	1.04836
-141.862	0.27152		-21.176	3.97077		-141.865	0.103342		-71.307	1.05045
-141.854	0.271595		-21.167	3.9742		-141.857	0.102782		-71.3	1.05211
-141.846	0.271996		-21.159	3.97723		-141.849	0.102276		-71.292	1.05453
-141.837	0.272524		-21.15	3.98025		-141.841	0.101904		-71.283	1.05748
-141.829	0.273391		-21.14	3.98356		-141.834	0.101731		-71.275	1.06115
-141.821	0.2741		-21.132	3.98752		-141.825	0.101863		-71.266	1.06438
-141.814	0.274475		-21.124	3.99176		-141.818	0.102044		-71.258	1.06716
-141.806	0.274491		-21.116	3.99537		-141.809	0.101618		-71.251	1.07062
-141.797	0.274308		-21.107	3.99877		-141.8	0.101247		-71.243	1.07452
-141.789	0.273735		-21.098	4.00206		-141.793	0.101066		-71.234	1.07885
-141.781	0.273065		-21.089	4.0056		-141.785	0.101638		-71.227	1.08248
-141.773	0.272747		-21.081	4.00907		-141.778	0.102139		-71.219	1.08628
-141.766	0.272238		-21.073	4.01241		-141.769	0.102013		-71.21	1.08991
-141.758	0.271655		-21.065	4.01557		-141.761	0.101852		-71.202	1.09385
-141.75	0.271162		-21.057	4.01859		-141.752	0.101383		-71.193	1.09731
-141.742	0.27074		-21.048	4.02112		-141.745	0.101054		-71.185	1.10082
-141.734	0.270585		-21.04	4.02406		-141.737	0.10065		-71.177	1.1038
-141.726	0.270164		-21.03	4.02657		-141.729	0.100249		-71.168	1.10687
-141.718	0.270135		-21.021	4.02923		-141.721	0.100193		-71.159	1.1093
-141.71	0.270002		-21.014	4.03118		-141.713	0.100381		-71.151	1.11162
-141.703	0.269726		-21.005	4.03352		-141.705	0.100735		-71.145	1.1135
-141.695	0.268883		-20.997	4.03513		-141.698	0.10077		-71.135	1.11561
-141.688	0.268029		-20.99	4.03695		-141.69	0.101244		-71.126	1.11756
-141.68	0.267442		-20.983	4.03824		-141.681	0.101853		-71.117	1.11964
-141.672	0.267158		-20.974	4.04006		-141.674	0.102644		-71.11	1.12189
-141.664	0.267091		-20.966	4.04182		-141.666	0.10291		-71.101	1.12416
-141.656	0.267248		-20.956	4.0437		-141.658	0.102891		-71.091	1.12637
-141.647	0.267406		-20.949	4.04578		-141.65	0.103071		-71.082	1.12922
-141.64	0.267454		-20.94	4.048		-141.642	0.103359		-71.074	1.1327
-141.632	0.267377		-20.93	4.05076		-141.634	0.103503		-71.067	1.13583
-141.624	0.267694		-20.921	4.05336		-141.626	0.103472		-71.058	1.13852
-141.616	0.268068		-20.913	4.05657		-141.618	0.103616		-71.051	1.14131
-141.607	0.268485		-20.904	4.05973		-141.609	0.104052		-71.042	1.14437
-141.599	0.268834		-20.895	4.06329		-141.602	0.104241		-71.033	1.14685
-141.591	0.268873		-20.886	4.06687		-141.594	0.103803		-71.025	1.14917
-141.583	0.268622		-20.878	4.07076		-141.585	0.103575		-71.019	1.1517
-141.575	0.268633		-20.87	4.07444		-141.578	0.103394		-71.011	1.15476
-141.567	0.268781		-20.864	4.07791		-141.57	0.103524		-71.003	1.15768
-141.559	0.269286		-20.855	4.08094		-141.563	0.103568		-70.996	1.16046
-141.55	0.269509		-20.847	4.08405		-141.555	0.103557		-70.989	1.16318
-141.542	0.270013		-20.838	4.08689		-141.547	0.103413		-70.979	1.16604
-141.534	0.270496		-20.83	4.08997		-141.539	0.102941		-70.971	1.16886
-141.526	0.271764		-20.823	4.09253		-141.53	0.10277		-70.961	1.17204
-141.519	0.273565		-20.814	4.09511		-141.522	0.102704		-70.953	1.17512
-141.511	0.275934		-20.807	4.09716		-141.515	0.103001		-70.945	1.17829
-141.503	0.278304		-20.799	4.09965		-141.507	0.103405		-70.935	1.18076
-141.495	0.280591		-20.79	4.10187		-141.5	0.103881		-70.926	1.18327
-141.487	0.282834		-20.78	4.10398		-141.491	0.104097		-70.919	1.18602
-141.478	0.284546		-20.773	4.10566		-141.483	0.104286		-70.911	1.18932
-141.469	0.286492		-20.764	4.10766		-141.474	0.104767		-70.904	1.19247
-141.461	0.288349		-20.756	4.10973		-141.467	0.105457		-70.896	1.19529
-141.453	0.290325		-20.747	4.11165		-141.459	0.106125		-70.888	1.19787
-141.446	0.291617		-20.739	4.11309		-141.451	0.106305		-70.879	1.2006
-141.438	0.292918		-20.731	4.11475		-141.444	0.106281		-70.871	1.20363
-141.431	0.294348		-20.723	4.11714		-141.435	0.106677		-70.863	1.20712
-141.423	0.29584		-20.716	4.11989		-141.427	0.107596		-70.855	1.21091
-141.415	0.296937		-20.708	4.12321		-141.42	0.10856		-70.847	1.21481
-141.407	0.297612		-20.701	4.12616		-141.413	0.108716		-70.839	1.21793
-141.399	0.298419		-20.691	4.12936		-141.404	0.108125		-70.831	1.22074
-141.391	0.299017		-20.681	4.13167		-141.396	0.107825		-70.821	1.22367
-141.383	0.299552		-20.673	4.13411		-141.387	0.108062		-70.812	1.2269
-141.377	0.29988		-20.665	4.13608		-141.38	0.108579		-70.802	1.22998
-141.369	0.300687		-20.657	4.13811		-141.371	0.109229		-70.793	1.23302
-141.361	0.301117		-20.648	4.13974		-141.363	0.109803		-70.785	1.23581
-141.353	0.301273		-20.639	4.14121		-141.356	0.110942		-70.777	1.2384
-141.345	0.301042		-20.63	4.14299		-141.347	0.111955		-70.77	1.24094
-141.337	0.301113		-20.622	4.14515		-141.339	0.113148		-70.762	1.24329
-141.33	0.301074		-20.614	4.14719		-141.331	0.114008		-70.753	1.24588
-141.322	0.300469		-20.607	4.14938		-141.324	0.114779		-70.746	1.248
-141.314	0.3		-20.598	4.15081		-141.316	0.115649		-70.738	1.24991
-141.306	0.299937		-20.59	4.15264		-141.309	0.116448		-70.73	1.25135
-141.297	0.300115		-20.581	4.1535		-141.302	0.116667		-70.721	1.25235
-141.29	0.299666		-20.573	4.15494		-141.294	0.117003		-70.713	1.2534
-141.282	0.298933		-20.565	4.15565		-141.286	0.117551		-70.704	1.2546
-141.274	0.298441		-20.556	4.15677		-141.277	0.118774		-70.696	1.25651
-141.266	0.298395		-20.547	4.15752		-141.269	0.119673		-70.689	1.259
-141.258	0.298233		-20.537	4.1588		-141.261	0.120193		-70.682	1.26141
-141.25	0.297735		-20.529	4.15993		-141.253	0.120043		-70.674	1.26336
-141.243	0.296606		-20.522	4.1612		-141.246	0.119632		-70.665	1.26522
-141.235	0.29593		-20.514	4.16213		-141.238	0.119418		-70.657	1.26771
-141.227	0.295341		-20.506	4.16356		-141.23	0.119461		-70.65	1.27007
-141.218	0.29495		-20.497	4.16457		-141.222	0.119702		-70.642	1.27287
-141.211	0.294579		-20.489	4.1661		-141.215	0.119859		-70.634	1.27482
-141.202	0.294435		-20.48	4.16726		-141.207	0.120153		-70.626	1.27684
-141.195	0.294482		-20.472	4.1692		-141.199	0.120912		-70.617	1.27878
-141.187	0.294617		-20.463	4.17094		-141.191	0.121687		-70.608	1.28106
-141.178	0.294957		-20.455	4.17283		-141.182	0.122873		-70.599	1.28391
-141.171	0.295988		-20.446	4.17418		-141.174	0.123531		-70.59	1.28629
-141.162	0.296335		-20.438	4.17551		-141.167	0.123976		-70.581	1.28882
-141.155	0.296561		-20.431	4.17676		-141.159	0.124434		-70.573	1.29115
-141.146	0.296173		-20.421	4.17704		-141.151	0.124858		-70.565	1.29348
-141.139	0.295879		-20.413	4.17752		-141.143	0.125254		-70.557	1.29563
-141.131	0.295811		-20.405	4.17763		-141.135	0.125128		-70.549	1.29758
-141.123	0.295807		-20.397	4.17858		-141.126	0.124611		-70.54	1.2995
-141.114	0.296089		-20.389	4.17878		-141.119	0.124192		-70.532	1.30125
-141.107	0.296047		-20.381	4.17904		-141.111	0.124288		-70.525	1.30326
-141.098	0.295929		-20.373	4.17922		-141.103	0.124246		-70.518	1.30531
-141.09	0.295567		-20.364	4.17972		-141.095	0.124406		-70.509	1.30736
-141.083	0.295426		-20.357	4.18059		-141.088	0.124413		-70.5	1.30941
-141.075	0.295601		-20.349	4.18173		-141.08	0.124589		-70.491	1.31153
-141.066	0.295822		-20.342	4.18281		-141.071	0.124645		-70.482	1.31423
-141.059	0.296368		-20.334	4.18335		-141.063	0.124996		-70.474	1.31651
-141.051	0.297274		-20.324	4.18411		-141.056	0.125434		-70.466	1.31889
-141.044	0.298234		-20.315	4.18466		-141.048	0.125828		-70.458	1.32099
-141.036	0.298622		-20.305	4.18547		-141.04	0.125682		-70.449	1.32314
-141.028	0.2984		-20.297	4.1859		-141.032	0.125771		-70.439	1.32528
-141.018	0.298454		-20.288	4.18644		-141.024	0.125594		-70.432	1.32783
-141.01	0.298544		-20.279	4.18684		-141.017	0.125503		-70.425	1.33021
-141.002	0.298471		-20.271	4.18708		-141.008	0.125022		-70.418	1.33244
-140.995	0.297723		-20.263	4.18725		-141	0.124486		-70.409	1.33442
-140.986	0.296851		-20.256	4.18739		-140.991	0.123942		-70.4	1.33724
-140.978	0.29575		-20.246	4.18746		-140.982	0.123739		-70.393	1.33994
-140.97	0.295011		-20.236	4.18709		-140.974	0.123486		-70.385	1.34252
-140.963	0.294214		-20.227	4.18659		-140.965	0.123082		-70.376	1.34463
-140.955	0.293675		-20.22	4.1866		-140.958	0.122721		-70.368	1.34705
-140.946	0.292967		-20.213	4.18701		-140.951	0.122696		-70.36	1.34961
-140.938	0.292957		-20.204	4.18737		-140.943	0.122954		-70.35	1.35229
-140.931	0.293146		-20.197	4.18743		-140.935	0.123251		-70.342	1.35483
-140.922	0.293679		-20.187	4.18795		-140.927	0.123782		-70.334	1.35686
-140.914	0.293907		-20.179	4.1892		-140.919	0.124421		-70.326	1.35918
-140.906	0.294181		-20.171	4.19062		-140.911	0.125189		-70.319	1.36182
-140.898	0.294502		-20.163	4.1918		-140.902	0.125807		-70.311	1.3648
-140.89	0.294695		-20.155	4.19238		-140.894	0.126457		-70.303	1.36726
-140.882	0.295115		-20.146	4.19306		-140.885	0.127174		-70.294	1.36949
-140.875	0.295638		-20.138	4.1939		-140.878	0.127976		-70.287	1.37225
-140.866	0.295899		-20.128	4.19485		-140.87	0.128387		-70.279	1.37538
-140.858	0.295999		-20.12	4.19543		-140.862	0.128651		-70.271	1.37873
-140.85	0.295964		-20.111	4.19574		-140.853	0.1291		-70.264	1.38196
-140.842	0.296141		-20.102	4.19593		-140.845	0.130052		-70.256	1.38547
-140.835	0.296293		-20.094	4.1961		-140.837	0.130847		-70.248	1.38905
-140.827	0.29616		-20.086	4.19605		-140.831	0.131658		-70.24	1.39205
-140.819	0.295856		-20.079	4.19612		-140.824	0.131796		-70.231	1.39496
-140.812	0.295688		-20.072	4.19593		-140.816	0.132453		-70.223	1.39802
-140.805	0.295653		-20.063	4.19495		-140.809	0.132546		-70.215	1.40168
-140.797	0.296236		-20.054	4.19374		-140.801	0.132962		-70.207	1.40507
-140.789	0.296974		-20.045	4.19229		-140.793	0.133062		-70.197	1.40828
-140.781	0.297805		-20.037	4.19192		-140.785	0.133661		-70.189	1.41119
-140.773	0.29849		-20.028	4.19156		-140.777	0.134625		-70.181	1.41415
-140.766	0.299238		-20.019	4.19116		-140.769	0.135265		-70.173	1.41759
-140.758	0.300104		-20.012	4.19038		-140.76	0.136092		-70.164	1.42094
-140.75	0.300934		-20.004	4.18955		-140.753	0.136642		-70.156	1.4243
-140.741	0.301704		-19.997	4.189		-140.745	0.13749		-70.148	1.42664
-140.734	0.302455		-19.989	4.18889		-140.737	0.137528		-70.14	1.42887
-140.725	0.302971		-19.981	4.18877		-140.729	0.137873		-70.132	1.4311
-140.718	0.303399		-19.972	4.18867		-140.721	0.138002		-70.123	1.4339
-140.709	0.30383		-19.962	4.18843		-140.713	0.13833		-70.114	1.43715
-140.701	0.304368		-19.954	4.1881		-140.707	0.138043		-70.106	1.4403
-140.693	0.304688		-19.946	4.18737		-140.699	0.137651		-70.097	1.44347
-140.686	0.304862		-19.936	4.18623		-140.691	0.137734		-70.088	1.4466
-140.677	0.304867		-19.927	4.18534		-140.683	0.137829		-70.079	1.45003
-140.668	0.304957		-19.919	4.18442		-140.675	0.137755		-70.071	1.45357
-140.66	0.304771		-19.911	4.18386		-140.666	0.137473		-70.062	1.45711
-140.652	0.304687		-19.902	4.18325		-140.658	0.137391		-70.055	1.46073
-140.644	0.304533		-19.895	4.18262		-140.649	0.137231		-70.047	1.464
-140.636	0.304819		-19.887	4.18177		-140.642	0.136601		-70.038	1.46746
-140.628	0.305205		-19.878	4.18062		-140.633	0.135902		-70.031	1.47069
-140.62	0.305758		-19.871	4.17955		-140.625	0.135849		-70.023	1.47373
-140.612	0.306282		-19.862	4.1783		-140.617	0.136349		-70.015	1.47603
-140.605	0.306748		-19.854	4.17637		-140.61	0.13673		-70.007	1.47814
-140.597	0.306809		-19.845	4.17473		-140.601	0.13706		-69.998	1.48062
-140.589	0.306499		-19.838	4.17328		-140.594	0.137535		-69.991	1.4834
-140.581	0.306507		-19.83	4.17232		-140.586	0.137762		-69.981	1.48605
-140.573	0.306455		-19.821	4.1711		-140.579	0.137753		-69.974	1.48853
-140.564	0.306367		-19.813	4.1699		-140.571	0.137825		-69.966	1.49093
-140.556	0.305728		-19.806	4.16883		-140.563	0.13803		-69.957	1.49337
-140.548	0.30553		-19.797	4.16802		-140.555	0.138389		-69.949	1.49544
-140.54	0.305544		-19.788	4.16702		-140.547	0.138448		-69.94	1.49777
-140.532	0.30527		-19.78	4.16612		-140.538	0.138765		-69.932	1.50003
-140.523	0.304752		-19.772	4.16542		-140.53	0.138717		-69.925	1.50215
-140.515	0.304346		-19.763	4.16483		-140.522	0.138614		-69.917	1.50433
-140.507	0.304158		-19.756	4.16399		-140.513	0.13858		-69.908	1.50684
-140.499	0.304134		-19.748	4.16248		-140.505	0.138647		-69.901	1.5097
-140.491	0.304115		-19.739	4.16094		-140.497	0.138448		-69.893	1.51208
-140.483	0.304313		-19.73	4.15949		-140.49	0.138356		-69.885	1.5141
-140.475	0.304453		-19.723	4.15848		-140.481	0.138108		-69.876	1.51627
-140.467	0.304171		-19.715	4.15745		-140.473	0.137746		-69.867	1.51816
-140.46	0.304145		-19.707	4.15629		-140.465	0.137268		-69.859	1.52009
-140.452	0.30427		-19.699	4.15504		-140.458	0.13692		-69.851	1.52207
-140.444	0.304786		-19.688	4.15409		-140.449	0.13685		-69.844	1.52473
-140.437	0.305088		-19.68	4.15332		-140.442	0.13624		-69.836	1.52771
-140.43	0.305227		-19.671	4.15278		-140.434	0.135924		-69.827	1.53024
-140.422	0.305359		-19.662	4.15186		-140.425	0.1363		-69.818	1.53215
-140.413	0.305753		-19.654	4.15123		-140.416	0.137076		-69.809	1.5339
-140.406	0.306341		-19.647	4.15067		-140.409	0.13773		-69.803	1.5359
-140.397	0.306677		-19.64	4.15052		-140.401	0.137844		-69.796	1.53844
-140.389	0.306882		-19.632	4.15055		-140.394	0.137771		-69.787	1.54068
-140.381	0.306624		-19.624	4.15036		-140.386	0.138107		-69.78	1.54277
-140.372	0.305736		-19.615	4.1497		-140.378	0.138628		-69.772	1.5448
-140.364	0.304666		-19.606	4.1487		-140.37	0.139419		-69.763	1.54721
-140.356	0.303952		-19.598	4.14786		-140.362	0.13988		-69.754	1.54941
-140.348	0.304014		-19.59	4.14698		-140.354	0.140214		-69.745	1.55144
-140.34	0.303688		-19.581	4.14632		-140.345	0.140409		-69.737	1.55305
-140.332	0.303262		-19.572	4.14471		-140.338	0.140714		-69.727	1.55461
-140.324	0.302975		-19.563	4.1434		-140.33	0.141305		-69.72	1.55651
-140.317	0.302958		-19.554	4.14125		-140.323	0.14204		-69.712	1.55879
-140.308	0.303164		-19.546	4.13945		-140.314	0.142889		-69.703	1.56137
-140.301	0.303166		-19.537	4.13746		-140.306	0.143475		-69.695	1.56345
-140.293	0.303474		-19.53	4.13541		-140.298	0.144103		-69.685	1.56559
-140.285	0.303358		-19.521	4.13345		-140.291	0.14423		-69.677	1.56791
-140.278	0.303467		-19.512	4.13179		-140.284	0.144021		-69.669	1.57011
-140.271	0.303315		-19.504	4.13036		-140.276	0.143591		-69.661	1.57286
-140.263	0.303934		-19.497	4.1289		-140.268	0.143444		-69.655	1.57592
-140.255	0.304701		-19.488	4.1274		-140.26	0.143542		-69.647	1.57967
-140.247	0.305468		-19.479	4.12597		-140.252	0.143724		-69.639	1.58285
-140.239	0.305803		-19.471	4.12448		-140.244	0.143806		-69.632	1.58587
-140.231	0.306283		-19.462	4.12252		-140.237	0.143805		-69.623	1.58895
-140.223	0.307163		-19.453	4.12051		-140.229	0.143775		-69.614	1.59239
-140.215	0.307683		-19.444	4.11858		-140.222	0.143698		-69.606	1.59579
-140.208	0.307918		-19.436	4.11663		-140.214	0.14387		-69.599	1.59895
-140.2	0.30793		-19.428	4.115		-140.205	0.14395		-69.591	1.60196
-140.192	0.308237		-19.419	4.11317		-140.198	0.144006		-69.582	1.60527
-140.185	0.308502		-19.411	4.1111		-140.19	0.143997		-69.574	1.60843
-140.177	0.308594		-19.402	4.10918		-140.182	0.144488		-69.564	1.61113
-140.169	0.308899		-19.394	4.10732		-140.174	0.145086		-69.556	1.61339
-140.162	0.30912		-19.387	4.10558		-140.167	0.145438		-69.547	1.61561
-140.154	0.309024		-19.379	4.10343		-140.158	0.1453		-69.538	1.6175
-140.147	0.308591		-19.37	4.10136		-140.15	0.145328		-69.53	1.61864
-140.139	0.308282		-19.362	4.09954		-140.142	0.1456		-69.521	1.61936
-140.13	0.308149		-19.353	4.09739		-140.135	0.145906		-69.514	1.61991
-140.122	0.307915		-19.345	4.0952		-140.126	0.146275		-69.505	1.62081
-140.114	0.307397		-19.337	4.09255		-140.118	0.146526		-69.497	1.62156
-140.105	0.307238		-19.329	4.08994		-140.11	0.146981		-69.488	1.62263
-140.097	0.307048		-19.32	4.08753		-140.102	0.147618		-69.48	1.62329
-140.09	0.306898		-19.311	4.08518		-140.094	0.148071		-69.473	1.62378
-140.081	0.306359		-19.302	4.08297		-140.086	0.148768		-69.465	1.62452
-140.073	0.305813		-19.294	4.08045		-140.079	0.149204		-69.456	1.62574
-140.064	0.305105		-19.286	4.07728		-140.07	0.149527		-69.448	1.62719
-140.057	0.304439		-19.279	4.07406		-140.062	0.14907		-69.44	1.62836
-140.048	0.303731		-19.271	4.07085		-140.054	0.148984		-69.432	1.62966
-140.04	0.303569		-19.262	4.06803		-140.047	0.149691		-69.424	1.63098
-140.032	0.303148		-19.254	4.06468		-140.038	0.150545		-69.415	1.63212
-140.024	0.302558		-19.244	4.06117		-140.03	0.150711		-69.405	1.6334
-140.016	0.301369		-19.236	4.0579		-140.022	0.150169		-69.398	1.63474
-140.009	0.300478		-19.229	4.05444		-140.014	0.150252		-69.389	1.63636
-140.001	0.300165		-19.22	4.05096		-140.005	0.150473		-69.381	1.63794
-139.993	0.300335		-19.211	4.04792		-139.998	0.151085		-69.373	1.64015
-139.985	0.300729		-19.203	4.0455		-139.989	0.151151		-69.366	1.64242
-139.977	0.300916		-19.194	4.0429		-139.982	0.151524		-69.358	1.64451
-139.97	0.300998		-19.184	4.04007		-139.975	0.151856		-69.35	1.64624
-139.962	0.300733		-19.176	4.03677		-139.968	0.152516		-69.342	1.64779
-139.955	0.300621		-19.168	4.03378		-139.96	0.153591		-69.332	1.64981
-139.947	0.300741		-19.16	4.03112		-139.951	0.154383		-69.323	1.65164
-139.938	0.300908		-19.151	4.029		-139.943	0.15483		-69.316	1.65383
-139.929	0.300795		-19.143	4.02692		-139.935	0.154516		-69.308	1.65561
-139.921	0.300291		-19.135	4.02466		-139.926	0.154183		-69.301	1.65732
-139.913	0.299386		-19.128	4.02218		-139.917	0.154183		-69.293	1.65884
-139.906	0.298135		-19.119	4.0201		-139.908	0.154446		-69.285	1.6609
-139.897	0.297074		-19.11	4.01755		-139.901	0.154555		-69.276	1.66281
-139.889	0.296461		-19.101	4.01502		-139.893	0.154729		-69.269	1.66469
-139.881	0.296111		-19.091	4.01189		-139.885	0.154131		-69.259	1.66616
-139.873	0.295814		-19.084	4.00851		-139.876	0.15371		-69.252	1.66818
-139.865	0.295593		-19.075	4.00523		-139.868	0.152781		-69.243	1.6705
-139.857	0.294926		-19.068	4.00228		-139.86	0.152468		-69.235	1.67266
-139.849	0.29379		-19.06	3.9996		-139.852	0.152008		-69.228	1.67498
-139.841	0.292641		-19.051	3.9971		-139.844	0.152157		-69.219	1.67748
-139.833	0.291878		-19.043	3.99426		-139.837	0.152082		-69.21	1.67997
-139.824	0.291873		-19.035	3.99178		-139.828	0.152023		-69.202	1.68212
-139.817	0.292056		-19.027	3.98877		-139.821	0.151359		-69.193	1.68463
-139.808	0.292484		-19.019	3.9857		-139.812	0.150891		-69.185	1.68745
-139.8	0.292214		-19.011	3.98217		-139.804	0.150447		-69.177	1.69022
-139.791	0.292016		-19.004	3.97918		-139.796	0.15021		-69.169	1.69242
-139.783	0.292015		-18.996	3.97685		-139.788	0.149957		-69.162	1.69495
-139.774	0.292335		-18.989	3.97521		-139.78	0.149939		-69.154	1.69747
-139.766	0.29247		-18.982	3.97344		-139.772	0.149983		-69.145	1.69983
-139.758	0.292702		-18.974	3.97135		-139.763	0.149983		-69.138	1.70227
-139.75	0.29287		-18.964	3.96881		-139.755	0.149788		-69.129	1.70495
-139.743	0.293017		-18.953	3.96608		-139.747	0.150093		-69.121	1.70728
-139.735	0.292788		-18.944	3.96272		-139.74	0.150515		-69.113	1.70875
-139.728	0.292727		-18.935	3.95873		-139.732	0.151057		-69.105	1.71007
-139.721	0.293105		-18.927	3.95441		-139.724	0.151052		-69.098	1.71128
-139.712	0.292902		-18.919	3.95019		-139.717	0.151044		-69.09	1.71283
-139.705	0.292689		-18.91	3.94598		-139.71	0.151135		-69.081	1.71407
-139.697	0.291991		-18.903	3.94155		-139.702	0.151138		-69.072	1.71545
-139.69	0.292024		-18.895	3.93654		-139.693	0.151525		-69.064	1.71666
-139.681	0.292151		-18.888	3.93143		-139.685	0.152175		-69.056	1.71805
-139.674	0.292991		-18.878	3.92657		-139.677	0.152978		-69.048	1.7198
-139.665	0.294095		-18.87	3.92227		-139.669	0.15351		-69.04	1.7209
-139.657	0.295263		-18.861	3.91803		-139.661	0.154155		-69.032	1.72218
-139.65	0.296513		-18.853	3.91359		-139.653	0.155018		-69.024	1.72392
-139.642	0.297924		-18.845	3.90951		-139.644	0.15574		-69.015	1.72657
-139.633	0.299558		-18.836	3.90611		-139.636	0.155878		-69.007	1.72928
-139.626	0.300758		-18.828	3.90332		-139.628	0.156303		-68.999	1.73154
-139.617	0.301917		-18.82	3.90062		-139.62	0.156498		-68.99	1.73335
-139.61	0.30253		-18.812	3.89808		-139.612	0.156914		-68.982	1.73481
-139.602	0.303043		-18.803	3.89591		-139.604	0.156735		-68.973	1.73616
-139.595	0.303217		-18.794	3.89361		-139.596	0.156489		-68.965	1.73814
-139.587	0.303761		-18.787	3.89142		-139.589	0.15638		-68.957	1.74018
-139.579	0.304107		-18.779	3.88941		-139.581	0.156231		-68.949	1.74246
-139.571	0.304449		-18.77	3.88743		-139.574	0.156272		-68.941	1.74428
-139.563	0.304637		-18.761	3.88526		-139.566	0.155875		-68.933	1.74612
-139.556	0.304921		-18.752	3.88246		-139.558	0.155244		-68.925	1.74775
-139.548	0.305278		-18.743	3.87977		-139.55	0.154518		-68.917	1.74918
-139.54	0.305161		-18.735	3.87714		-139.541	0.153628		-68.909	1.75043
-139.532	0.305241		-18.727	3.87487		-139.534	0.153124		-68.902	1.75136
-139.523	0.305562		-18.719	3.87282		-139.526	0.152622		-68.893	1.75278
-139.514	0.305706		-18.71	3.87079		-139.518	0.152384		-68.885	1.75467
-139.507	0.305631		-18.702	3.86916		-139.51	0.15182		-68.875	1.75681
-139.499	0.305005		-18.695	3.86735		-139.502	0.151227		-68.867	1.75905
-139.491	0.304614		-18.684	3.86604		-139.494	0.150545		-68.858	1.76116
-139.483	0.304195		-18.676	3.86491		-139.486	0.150463		-68.85	1.76299
-139.474	0.304208		-18.667	3.86411		-139.477	0.150572		-68.84	1.76389
-139.466	0.30469		-18.657	3.86349		-139.469	0.150818		-68.833	1.76485
-139.458	0.305044		-18.649	3.86227		-139.462	0.15079		-68.825	1.76586
-139.45	0.30484		-18.641	3.86109		-139.454	0.150389		-68.816	1.76723
-139.441	0.303944		-18.632	3.85957		-139.446	0.150188		-68.81	1.76855
-139.433	0.303235		-18.624	3.85823		-139.438	0.149797		-68.802	1.76988
-139.426	0.302351		-18.617	3.85645		-139.43	0.14962		-68.792	1.7714
-139.418	0.301776		-18.608	3.85429		-139.421	0.149184		-68.785	1.77252
-139.411	0.301213		-18.602	3.85192		-139.414	0.149062		-68.777	1.7741
-139.403	0.300882		-18.592	3.84944		-139.406	0.149127		-68.769	1.77514
-139.394	0.300579		-18.583	3.84681		-139.398	0.149212		-68.76	1.77685
-139.385	0.300323		-18.575	3.84426		-139.39	0.149386		-68.752	1.77822
-139.377	0.300326		-18.567	3.84152		-139.381	0.150244		-68.743	1.77981
-139.369	0.300806		-18.558	3.83831		-139.373	0.15169		-68.736	1.78155
-139.361	0.301065		-18.549	3.83512		-139.366	0.15286		-68.728	1.7829
-139.353	0.301409		-18.542	3.83191		-139.358	0.153235		-68.719	1.78473
-139.345	0.301439		-18.534	3.82917		-139.35	0.153105		-68.71	1.7855
-139.336	0.301905		-18.527	3.82593		-139.343	0.153157		-68.701	1.78701
-139.328	0.302298		-18.519	3.82292		-139.336	0.153634		-68.694	1.7884
-139.319	0.303108		-18.51	3.82005		-139.328	0.154247		-68.686	1.78997
-139.311	0.303783		-18.503	3.81714		-139.32	0.15465		-68.678	1.7912
-139.302	0.304867		-18.493	3.81428		-139.311	0.154915		-68.671	1.79203
-139.295	0.306047		-18.484	3.81153		-139.304	0.155444		-68.662	1.7929
-139.287	0.307554		-18.475	3.80931		-139.296	0.156198		-68.654	1.79342
-139.279	0.308928		-18.467	3.80671		-139.287	0.1571		-68.646	1.79364
-139.272	0.309869		-18.46	3.80414		-139.278	0.15761		-68.638	1.79359
-139.265	0.310567		-18.452	3.80131		-139.27	0.157774		-68.629	1.79373
-139.256	0.311091		-18.443	3.79876		-139.262	0.157872		-68.62	1.79384
-139.249	0.311737		-18.435	3.79623		-139.254	0.157753		-68.611	1.7939
-139.242	0.311757		-18.426	3.79338		-139.246	0.157695		-68.605	1.79367
-139.234	0.311571		-18.418	3.79136		-139.239	0.157726		-68.596	1.79348
-139.225	0.311292		-18.41	3.7894		-139.23	0.157697		-68.587	1.79299
-139.217	0.311239		-18.403	3.7878		-139.222	0.158052		-68.579	1.79257
-139.209	0.311506		-18.392	3.78604		-139.215	0.157857		-68.571	1.79198
-139.202	0.311642		-18.383	3.78444		-139.207	0.158576		-68.563	1.79203
-139.195	0.311616		-18.376	3.78311		-139.199	0.159169		-68.554	1.79186
-139.187	0.311723		-18.367	3.78152		-139.192	0.160195		-68.546	1.79176
-139.18	0.312079		-18.359	3.7799		-139.184	0.160465		-68.538	1.79139
-139.172	0.312826		-18.35	3.77801		-139.176	0.160848		-68.53	1.79143
-139.165	0.313292		-18.342	3.77602		-139.167	0.161704		-68.523	1.7918
-139.157	0.31377		-18.334	3.77357		-139.16	0.162702		-68.515	1.79221
-139.148	0.314338		-18.325	3.7713		-139.153	0.163718		-68.506	1.79263
-139.14	0.314765		-18.315	3.76808		-139.145	0.163919		-68.498	1.79312
-139.132	0.315357		-18.307	3.76486		-139.136	0.164319		-68.49	1.79362
-139.124	0.316052		-18.298	3.76134		-139.128	0.164335		-68.482	1.7943
-139.116	0.317079		-18.289	3.7585		-139.12	0.16435		-68.472	1.79493
-139.108	0.318109		-18.279	3.75596		-139.112	0.163881		-68.464	1.79613
-139.101	0.319025		-18.272	3.75343		-139.104	0.163543		-68.456	1.79688
-139.093	0.319959		-18.266	3.75144		-139.097	0.163286		-68.448	1.79733
-139.085	0.320639		-18.257	3.74962		-139.089	0.163485		-68.44	1.79733
-139.077	0.32172		-18.249	3.74807		-139.08	0.163457		-68.433	1.79716
-139.069	0.32275		-18.24	3.74658		-139.073	0.163401		-68.424	1.79706
-139.061	0.324187		-18.232	3.74545		-139.066	0.163349		-68.415	1.79675
-139.053	0.325412		-18.225	3.74472		-139.058	0.164103		-68.407	1.79689
-139.045	0.326675		-18.215	3.74389		-139.049	0.165304		-68.4	1.79691
-139.036	0.327903		-18.207	3.74254		-139.041	0.16642		-68.391	1.79746
-139.028	0.328794		-18.198	3.74115		-139.033	0.167362		-68.383	1.79801
-139.019	0.329336		-18.19	3.73976		-139.024	0.168435		-68.375	1.79895
-139.011	0.329313		-18.181	3.73874		-139.017	0.169782		-68.367	1.79925
-139.003	0.329334		-18.173	3.73723		-139.008	0.17147		-68.359	1.79954
-138.996	0.329695		-18.165	3.73578		-139	0.173417		-68.352	1.79912
-138.99	0.330356		-18.158	3.73397		-138.992	0.175345		-68.344	1.79905
-138.983	0.330561		-18.15	3.73194		-138.985	0.176907		-68.336	1.79847
-138.974	0.330117		-18.141	3.72919		-138.976	0.177943		-68.327	1.79802
-138.967	0.329524		-18.134	3.72574		-138.969	0.178655		-68.318	1.79788
-138.959	0.329105		-18.126	3.72272		-138.962	0.179331		-68.31	1.79813
-138.951	0.329056		-18.117	3.71999		-138.954	0.179607		-68.302	1.79875
-138.943	0.329004		-18.108	3.71761		-138.946	0.180092		-68.293	1.79926
-138.935	0.328963		-18.098	3.71499		-138.938	0.17996		-68.284	1.80015
-138.927	0.329089		-18.09	3.71252		-138.929	0.179712		-68.275	1.8009
-138.918	0.328941		-18.081	3.71027		-138.921	0.179268		-68.267	1.80185
-138.91	0.329084		-18.072	3.70843		-138.914	0.178797		-68.258	1.80224
-138.901	0.329117		-18.063	3.70705		-138.906	0.178129		-68.251	1.80258
-138.893	0.329386		-18.055	3.70638		-138.897	0.177145		-68.242	1.80279
-138.886	0.32922		-18.048	3.70595		-138.889	0.176327		-68.232	1.80286
-138.878	0.329214		-18.04	3.70509		-138.881	0.175812		-68.223	1.8032
-138.87	0.329387		-18.034	3.70445		-138.874	0.175759		-68.215	1.80339
-138.861	0.329702		-18.026	3.7034		-138.866	0.175973		-68.208	1.80374
-138.853	0.329954		-18.017	3.70281		-138.858	0.176199		-68.2	1.80393
-138.845	0.329863		-18.008	3.70172		-138.849	0.176739		-68.193	1.80435
-138.837	0.330082		-17.999	3.70084		-138.842	0.176983		-68.185	1.80447
-138.829	0.330511		-17.991	3.70026		-138.833	0.177958		-68.178	1.80513
-138.821	0.331066		-17.982	3.69933		-138.826	0.178602		-68.169	1.8055
-138.813	0.331135		-17.974	3.69829		-138.817	0.179801		-68.161	1.80627
-138.805	0.330872		-17.966	3.69707		-138.809	0.180744		-68.153	1.80628
-138.797	0.33066		-17.958	3.69618		-138.801	0.181806		-68.145	1.80634
-138.79	0.330837		-17.949	3.69515		-138.793	0.182895		-68.136	1.80626
-138.781	0.330826		-17.941	3.69364		-138.785	0.183853		-68.128	1.80681
-138.772	0.330552		-17.933	3.69183		-138.776	0.184758		-68.119	1.80726
-138.763	0.330343		-17.925	3.68999		-138.768	0.185238		-68.111	1.80756
-138.755	0.329641		-17.918	3.68816		-138.76	0.185763		-68.104	1.8073
-138.748	0.329226		-17.91	3.68642		-138.752	0.186222		-68.097	1.80697
-138.74	0.328979		-17.901	3.6857		-138.745	0.186966		-68.088	1.80669
-138.733	0.329113		-17.893	3.68476		-138.737	0.187413		-68.08	1.80684
-138.725	0.32918		-17.883	3.68397		-138.73	0.187563		-68.072	1.80723
-138.717	0.329076		-17.874	3.68281		-138.722	0.187691		-68.065	1.80751
-138.709	0.329232		-17.864	3.68244		-138.714	0.187497		-68.057	1.80707
-138.701	0.329363		-17.856	3.68237		-138.706	0.187143		-68.049	1.8064
-138.694	0.329195		-17.847	3.6818		-138.697	0.186478		-68.041	1.80611
-138.685	0.329014		-17.838	3.68136		-138.688	0.185958		-68.032	1.80603
-138.677	0.328526		-17.829	3.68079		-138.681	0.185607		-68.024	1.80575
-138.668	0.328231		-17.82	3.6805		-138.672	0.185275		-68.014	1.8055
-138.66	0.327411		-17.812	3.68024		-138.664	0.184955		-68.005	1.8056
-138.651	0.326412		-17.803	3.67956		-138.656	0.184381		-67.996	1.80573
-138.644	0.325426		-17.796	3.6786		-138.648	0.183441		-67.988	1.80612
-138.636	0.325254		-17.788	3.67748		-138.641	0.182888		-67.98	1.80688
-138.629	0.325515		-17.78	3.67651		-138.634	0.182479		-67.971	1.8079
-138.622	0.325811		-17.772	3.67563		-138.627	0.181729		-67.962	1.80873
-138.615	0.325217		-17.763	3.67475		-138.619	0.18063		-67.955	1.80959
-138.608	0.324154		-17.754	3.67361		-138.611	0.179588		-67.947	1.81096
-138.6	0.322928		-17.747	3.67269		-138.603	0.178778		-67.939	1.81237
-138.592	0.321966		-17.738	3.67196		-138.596	0.178088		-67.929	1.8138
-138.584	0.321225		-17.728	3.67139		-138.588	0.17758		-67.921	1.81527
-138.575	0.320687		-17.72	3.67043		-138.581	0.177547		-67.914	1.8168
-138.568	0.320591		-17.712	3.66863		-138.572	0.177571		-67.907	1.8177
-138.56	0.320799		-17.704	3.66684		-138.565	0.177503		-67.897	1.81841
-138.551	0.320664		-17.696	3.66592		-138.556	0.177697		-67.889	1.81908
-138.543	0.32041		-17.688	3.66518		-138.548	0.177715		-67.881	1.81993
-138.534	0.320451		-17.681	3.66414		-138.54	0.177965		-67.873	1.82074
-138.526	0.320663		-17.674	3.66275		-138.532	0.17849		-67.864	1.82145
-138.518	0.320852		-17.666	3.66162		-138.525	0.179096		-67.856	1.82202
-138.51	0.320375		-17.657	3.66108		-138.517	0.17974		-67.848	1.82255
-138.502	0.32008		-17.649	3.66053		-138.509	0.179885		-67.84	1.82248
-138.495	0.319595		-17.641	3.66004		-138.501	0.180625		-67.831	1.82212
-138.488	0.31947		-17.632	3.66008		-138.494	0.18122		-67.823	1.82165
-138.48	0.319373		-17.623	3.66045		-138.486	0.182094		-67.815	1.8213
-138.471	0.319506		-17.614	3.66095		-138.478	0.182237		-67.806	1.82141
-138.464	0.319553		-17.607	3.66126		-138.471	0.181919		-67.8	1.82074
-138.456	0.31908		-17.599	3.66113		-138.462	0.18109		-67.791	1.81981
-138.447	0.318618		-17.591	3.66145		-138.454	0.180333		-67.783	1.81864
-138.44	0.318312		-17.582	3.66185		-138.446	0.179939		-67.775	1.81791
-138.431	0.318409		-17.574	3.6626		-138.438	0.179916		-67.767	1.81713
-138.423	0.318357		-17.566	3.66386		-138.43	0.180083		-67.76	1.81632
-138.415	0.318677		-17.557	3.66532		-138.422	0.180416		-67.752	1.81532
-138.407	0.319109		-17.549	3.66745		-138.414	0.180349		-67.743	1.81423
-138.399	0.319667		-17.541	3.66921		-138.406	0.180049		-67.734	1.81311
-138.391	0.319622		-17.533	3.67103		-138.397	0.179883		-67.725	1.8121
-138.383	0.319912		-17.525	3.67277		-138.389	0.179825		-67.716	1.81178
-138.376	0.320467		-17.516	3.67446		-138.381	0.179883		-67.709	1.81121
-138.367	0.321428		-17.507	3.676		-138.373	0.179715		-67.701	1.81009
-138.36	0.321781		-17.498	3.67688		-138.365	0.179911		-67.694	1.80876
-138.351	0.322274		-17.489	3.67735		-138.356	0.180204		-67.687	1.80749
-138.343	0.322468		-17.481	3.67779		-138.349	0.180843		-67.678	1.80632
-138.334	0.323204		-17.473	3.67742		-138.34	0.181205		-67.671	1.80535
-138.327	0.323647		-17.464	3.67692		-138.332	0.181494		-67.663	1.80468
-138.319	0.32448		-17.456	3.67636		-138.324	0.181124		-67.653	1.8042
-138.312	0.325206		-17.447	3.67614		-138.316	0.180833		-67.643	1.80346
-138.304	0.32641		-17.439	3.6757		-138.307	0.180492		-67.636	1.80245
-138.296	0.327613		-17.432	3.67499		-138.299	0.180429		-67.628	1.80166
-138.288	0.328909		-17.424	3.67421		-138.291	0.180057		-67.619	1.80076
-138.281	0.329786		-17.416	3.67354		-138.282	0.179678		-67.61	1.80019
-138.273	0.330713		-17.407	3.67277		-138.274	0.179632		-67.6	1.79946
-138.265	0.331459		-17.399	3.67273		-138.266	0.180163		-67.592	1.79901
-138.258	0.332075		-17.391	3.67272		-138.259	0.181258		-67.584	1.7985
-138.249	0.332348		-17.383	3.67313		-138.251	0.182063		-67.576	1.79801
-138.24	0.332382		-17.375	3.67306		-138.243	0.182697		-67.568	1.79708
-138.233	0.332514		-17.366	3.6731		-138.235	0.182979		-67.56	1.79575
-138.225	0.332942		-17.357	3.67261		-138.227	0.183479		-67.552	1.79429
-138.216	0.333675		-17.349	3.67242		-138.219	0.184021		-67.544	1.79252
-138.209	0.333932		-17.339	3.67255		-138.211	0.185156		-67.535	1.79144
-138.2	0.334049		-17.33	3.67285		-138.202	0.185865		-67.527	1.7905
-138.192	0.334393		-17.322	3.67236		-138.195	0.186927		-67.52	1.78976
-138.184	0.335526		-17.315	3.67194		-138.187	0.187544		-67.513	1.78818
-138.176	0.336645		-17.305	3.67193		-138.178	0.18825		-67.504	1.78701
-138.169	0.337497		-17.296	3.67268		-138.171	0.188146		-67.496	1.78586
-138.161	0.337912		-17.287	3.67309		-138.163	0.187394		-67.487	1.78499
-138.152	0.338238		-17.279	3.67363		-138.155	0.187036		-67.479	1.78397
-138.144	0.338853		-17.27	3.67471		-138.148	0.187118		-67.469	1.78314
-138.136	0.33974		-17.262	3.6761		-138.14	0.18751		-67.461	1.78209
-138.129	0.340511		-17.254	3.67747		-138.132	0.187606		-67.453	1.78136
-138.121	0.341077		-17.245	3.67875		-138.124	0.187562		-67.444	1.78067
-138.114	0.341625		-17.236	3.68006		-138.116	0.187382		-67.437	1.78102
-138.107	0.342064		-17.226	3.68133		-138.108	0.187751		-67.429	1.78132
-138.098	0.342022		-17.22	3.68266		-138.101	0.188154		-67.421	1.78186
-138.09	0.34192		-17.212	3.68395		-138.093	0.188722		-67.411	1.78195
-138.083	0.34189		-17.204	3.68545		-138.085	0.188722		-67.404	1.78214
-138.074	0.341777		-17.196	3.68757		-138.078	0.18867		-67.395	1.78235
-138.066	0.340944		-17.188	3.69011		-138.07	0.188521		-67.387	1.78221
-138.058	0.340285		-17.18	3.69265		-138.063	0.18871		-67.379	1.78162
-138.05	0.339929		-17.171	3.69464		-138.055	0.189211		-67.37	1.78074
-138.041	0.339502		-17.163	3.69643		-138.047	0.189692		-67.362	1.78045
-138.034	0.338518		-17.154	3.69767		-138.039	0.189703		-67.354	1.78028
-138.026	0.337337		-17.145	3.699		-138.031	0.189443		-67.346	1.77997
-138.019	0.336785		-17.137	3.69978		-138.023	0.189045		-67.339	1.7794
-138.011	0.336071		-17.129	3.70151		-138.016	0.188716		-67.329	1.77827
-138.003	0.33574		-17.121	3.70281		-138.007	0.188231		-67.321	1.77715
-137.995	0.335612		-17.112	3.7042		-137.999	0.188017		-67.313	1.77601
-137.988	0.336174		-17.103	3.70563		-137.991	0.187862		-67.305	1.77503
-137.979	0.336705		-17.094	3.70673		-137.983	0.187894		-67.296	1.77422
-137.972	0.336936		-17.087	3.70837		-137.976	0.187761		-67.288	1.77326
-137.963	0.337265		-17.079	3.70956		-137.968	0.188222		-67.281	1.77242
-137.955	0.337462		-17.072	3.71203		-137.96	0.188388		-67.273	1.77135
-137.948	0.338199		-17.064	3.71444		-137.953	0.188687		-67.265	1.76992
-137.939	0.338909		-17.056	3.71659		-137.945	0.18866		-67.256	1.7686
-137.931	0.339414		-17.047	3.71842		-137.937	0.189286		-67.247	1.76728
-137.922	0.339783		-17.04	3.72023		-137.929	0.190033		-67.238	1.76548
-137.914	0.339902		-17.032	3.72212		-137.921	0.190358		-67.23	1.76374
-137.906	0.339967		-17.025	3.72344		-137.913	0.190536		-67.223	1.76184
-137.899	0.339928		-17.017	3.72511		-137.904	0.190502		-67.215	1.76059
-137.891	0.340479		-17.008	3.7273		-137.896	0.190374		-67.207	1.75959
-137.884	0.341345		-16.999	3.72943		-137.888	0.190204		-67.199	1.75852
-137.876	0.341623		-16.99	3.73123		-137.88	0.189996		-67.19	1.75775
-137.868	0.341412		-16.981	3.73253		-137.873	0.190125		-67.18	1.75701
-137.86	0.341098		-16.972	3.7336		-137.865	0.190203		-67.172	1.75643
-137.852	0.340583		-16.963	3.7345		-137.856	0.190459		-67.163	1.75561
-137.845	0.339771		-16.955	3.7355		-137.848	0.190984		-67.155	1.7545
-137.838	0.339568		-16.947	3.73691		-137.841	0.191245		-67.149	1.75393
-137.829	0.339672		-16.937	3.738		-137.833	0.191522		-67.14	1.75359
-137.821	0.340019		-16.931	3.73964		-137.825	0.191875		-67.132	1.75264
-137.812	0.339796		-16.923	3.74131		-137.817	0.192204		-67.123	1.75092
-137.805	0.340077		-16.914	3.74364		-137.809	0.192694		-67.114	1.74854
-137.797	0.340357		-16.905	3.74611		-137.8	0.192926		-67.107	1.74673
-137.788	0.340478		-16.898	3.74898		-137.791	0.193405		-67.099	1.74501
-137.78	0.340296		-16.89	3.75152		-137.783	0.194135		-67.09	1.74341
-137.772	0.340089		-16.882	3.75373		-137.775	0.194894		-67.082	1.74111
-137.764	0.340184		-16.873	3.75578		-137.768	0.195733		-67.074	1.73894
-137.756	0.340492		-16.864	3.75828		-137.76	0.196587		-67.066	1.73701
-137.749	0.340666		-16.854	3.76072		-137.752	0.1974		-67.057	1.73544
-137.741	0.341085		-16.846	3.76305		-137.745	0.198205		-67.048	1.73387
-137.734	0.341426		-16.837	3.76516		-137.737	0.198793		-67.041	1.73221
-137.725	0.342		-16.83	3.7675		-137.73	0.199261		-67.032	1.73092
-137.717	0.342472		-16.822	3.76997		-137.721	0.199735		-67.024	1.72978
-137.709	0.343247		-16.814	3.77255		-137.714	0.20019		-67.016	1.72891
-137.702	0.344201		-16.805	3.77478		-137.706	0.20058		-67.008	1.72799
-137.694	0.344755		-16.798	3.7772		-137.697	0.200621		-66.998	1.72673
-137.686	0.345134		-16.79	3.77936		-137.69	0.200652		-66.99	1.72497
-137.678	0.345303		-16.781	3.78187		-137.681	0.200825		-66.982	1.72314
-137.669	0.345709		-16.773	3.78457		-137.673	0.201248		-66.974	1.72153
-137.662	0.346569		-16.764	3.78765		-137.665	0.201352		-66.967	1.72037
-137.653	0.347528		-16.755	3.79097		-137.657	0.201808		-66.958	1.71884
-137.645	0.348327		-16.745	3.79363		-137.65	0.202421		-66.95	1.71708
-137.637	0.348419		-16.738	3.79623		-137.642	0.203311		-66.942	1.71498
-137.629	0.348652		-16.729	3.79872		-137.634	0.203602		-66.935	1.71311
-137.622	0.348977		-16.721	3.80166		-137.627	0.203577		-66.926	1.71103
-137.614	0.349559		-16.712	3.80415		-137.619	0.203807		-66.918	1.70924
-137.606	0.350323		-16.704	3.80667		-137.611	0.204069		-66.91	1.70719
-137.598	0.35105		-16.694	3.80903		-137.602	0.20455		-66.901	1.70521
-137.589	0.351242		-16.685	3.81161		-137.593	0.205064		-66.892	1.70327
-137.582	0.351696		-16.678	3.81417		-137.585	0.205968		-66.883	1.70153
-137.574	0.352008		-16.672	3.81631		-137.577	0.206639		-66.875	1.69977
-137.566	0.352773		-16.665	3.819		-137.569	0.207353		-66.866	1.69747
-137.559	0.352527		-16.658	3.82173		-137.562	0.208161		-66.858	1.69529
-137.551	0.352436		-16.649	3.82446		-137.555	0.209188		-66.851	1.6936
-137.543	0.35167		-16.64	3.82683		-137.547	0.209704		-66.843	1.6921
-137.534	0.351104		-16.633	3.8292		-137.538	0.209718		-66.835	1.68993
-137.527	0.350003		-16.624	3.83201		-137.531	0.209716		-66.828	1.68757
-137.519	0.349105		-16.615	3.83429		-137.523	0.209923		-66.821	1.6856
-137.511	0.347936		-16.605	3.83655		-137.516	0.210127		-66.813	1.68329
-137.502	0.346881		-16.596	3.83853		-137.509	0.209873		-66.803	1.68076
-137.495	0.346307		-16.588	3.84119		-137.501	0.209178		-66.795	1.67723
-137.487	0.345937		-16.58	3.84328		-137.493	0.208492		-66.788	1.67396
-137.479	0.345778		-16.571	3.84547		-137.486	0.208026		-66.78	1.67105
-137.47	0.345303		-16.564	3.84789		-137.478	0.207785		-66.771	1.66858
-137.462	0.345267		-16.555	3.85064		-137.47	0.207551		-66.762	1.66658
-137.455	0.345038		-16.548	3.85337		-137.462	0.207647		-66.753	1.66414
-137.447	0.344747		-16.54	3.85617		-137.454	0.207747		-66.744	1.66179
-137.439	0.343979		-16.531	3.85886		-137.446	0.20792		-66.736	1.65924
-137.431	0.343367		-16.524	3.86102		-137.438	0.208091		-66.727	1.65666
-137.423	0.342977		-16.515	3.86304		-137.429	0.208438		-66.719	1.65429
-137.415	0.342506		-16.507	3.86515		-137.422	0.208913		-66.712	1.65192
-137.407	0.342019		-16.498	3.86832		-137.413	0.209204		-66.705	1.65009
-137.399	0.341465		-16.488	3.8707		-137.405	0.209255		-66.696	1.64807
-137.391	0.340936		-16.48	3.8731		-137.398	0.209525		-66.688	1.64613
-137.383	0.340484		-16.47	3.87516		-137.39	0.209653		-66.68	1.64414
-137.376	0.33999		-16.461	3.8781		-137.383	0.210111		-66.671	1.64278
-137.368	0.339947		-16.453	3.88133		-137.375	0.210217		-66.663	1.64171
-137.361	0.340084		-16.445	3.88388		-137.368	0.210292		-66.656	1.64009
-137.353	0.340523		-16.438	3.88578		-137.359	0.209978		-66.648	1.63807
-137.346	0.340899		-16.428	3.88802		-137.351	0.210049		-66.641	1.63591
-137.338	0.341578		-16.42	3.89029		-137.344	0.209892		-66.632	1.63439
-137.329	0.342024		-16.411	3.89341		-137.336	0.209733		-66.624	1.63288
-137.321	0.342244		-16.403	3.89602		-137.328	0.209564		-66.615	1.6317
-137.313	0.342236		-16.395	3.8999		-137.32	0.209963		-66.607	1.63074
-137.305	0.342624		-16.386	3.90322		-137.311	0.210021		-66.599	1.6302
-137.297	0.343019		-16.377	3.90687		-137.302	0.209729		-66.59	1.62979
-137.289	0.343432		-16.368	3.90944		-137.294	0.209168		-66.583	1.62904
-137.28	0.343714		-16.359	3.91245		-137.285	0.209252		-66.576	1.62818
-137.272	0.344384		-16.35	3.91485		-137.277	0.209857		-66.568	1.62704
-137.264	0.34521		-16.342	3.91773		-137.268	0.210737		-66.558	1.62642
-137.258	0.346556		-16.334	3.92014		-137.26	0.211891		-66.549	1.62546
-137.25	0.347732		-16.326	3.92322		-137.252	0.212569		-66.541	1.62417
-137.241	0.348838		-16.32	3.92598		-137.244	0.212937		-66.532	1.62302
-137.234	0.349559		-16.311	3.92963		-137.236	0.212863		-66.525	1.62146
-137.225	0.34972		-16.304	3.93264		-137.229	0.21277		-66.516	1.62049
-137.216	0.349929		-16.296	3.93628		-137.221	0.213049		-66.508	1.61899
-137.208	0.349825		-16.287	3.93946		-137.213	0.213367		-66.499	1.6173
-137.2	0.350076		-16.278	3.94253		-137.205	0.213373		-66.491	1.61542
-137.192	0.349898		-16.271	3.94571		-137.197	0.212864		-66.483	1.61318
-137.185	0.349287		-16.262	3.94908		-137.189	0.212503		-66.475	1.61124
-137.177	0.349082		-16.253	3.95289		-137.181	0.212307		-66.467	1.60861
-137.168	0.349215		-16.243	3.95718		-137.173	0.212147		-66.458	1.60614
-137.159	0.350084		-16.233	3.96227		-137.164	0.212027		-66.449	1.60398
-137.152	0.350645		-16.224	3.96742		-137.156	0.211904		-66.44	1.60235
-137.144	0.350964		-16.216	3.97271		-137.149	0.212049		-66.432	1.60071
-137.136	0.35086		-16.208	3.97709		-137.141	0.212103		-66.424	1.59894
-137.129	0.350811		-16.199	3.98225		-137.132	0.212322		-66.415	1.59724
-137.121	0.351282		-16.192	3.98698		-137.124	0.212581		-66.406	1.59519
-137.113	0.352166		-16.185	3.9921		-137.117	0.21282		-66.398	1.59332
-137.105	0.35317		-16.177	3.9966		-137.108	0.212981		-66.39	1.59138
-137.097	0.353517		-16.169	4.00043		-137.101	0.213435		-66.382	1.58939
-137.089	0.353577		-16.161	4.00396		-137.092	0.214162		-66.374	1.58715
-137.08	0.353566		-16.153	4.00749		-137.084	0.214895		-66.366	1.58454
-137.072	0.353705		-16.145	4.01171		-137.076	0.214928		-66.359	1.58214
-137.065	0.353343		-16.137	4.01524		-137.068	0.21459		-66.35	1.57936
-137.056	0.353133		-16.128	4.01788		-137.06	0.214675		-66.341	1.57699
-137.048	0.352923		-16.119	4.01992		-137.052	0.215146		-66.334	1.57469
-137.04	0.353117		-16.11	4.02236		-137.044	0.21587		-66.326	1.57251
-137.032	0.352729		-16.102	4.02565		-137.036	0.216522		-66.318	1.56974
-137.025	0.352359		-16.093	4.02894		-137.028	0.216812		-66.311	1.56678
-137.017	0.352304		-16.085	4.03218		-137.021	0.217213		-66.303	1.5637
-137.01	0.352706		-16.077	4.0353		-137.013	0.217437		-66.295	1.56052
-137.002	0.353134		-16.068	4.03877		-137.005	0.217595		-66.287	1.55729
-136.995	0.353546		-16.06	4.04244		-136.997	0.217127		-66.279	1.55447
-136.988	0.353943		-16.052	4.04647		-136.99	0.216768		-66.271	1.55189
-136.98	0.354535		-16.045	4.05081		-136.982	0.216677		-66.263	1.54947
-136.971	0.355215		-16.036	4.05524		-136.975	0.216463		-66.254	1.54688
-136.963	0.355567		-16.027	4.06021		-136.966	0.215949		-66.245	1.54415
-136.955	0.355282		-16.018	4.06507		-136.959	0.215482		-66.236	1.54118
-136.948	0.354509		-16.009	4.06991		-136.951	0.215318		-66.228	1.53872
-136.939	0.353519		-16.001	4.07396		-136.943	0.215251		-66.218	1.53701
-136.931	0.352926		-15.992	4.07795		-136.934	0.215159		-66.209	1.53575
-136.923	0.35252		-15.983	4.0816		-136.926	0.215109		-66.201	1.53448
-136.916	0.352384		-15.973	4.08527		-136.918	0.215095		-66.193	1.53334
-136.908	0.352212		-15.965	4.0891		-136.91	0.214777		-66.185	1.53277
-136.9	0.351824		-15.957	4.09287		-136.902	0.214193		-66.177	1.53227
-136.893	0.35099		-15.949	4.0964		-136.895	0.213636		-66.168	1.53157
-136.885	0.35039		-15.941	4.09934		-136.885	0.213582		-66.16	1.53051
-136.877	0.350189		-15.934	4.10207		-136.877	0.214345		-66.153	1.52883
-136.869	0.350526		-15.925	4.10479		-136.869	0.214835		-66.144	1.52704
-136.861	0.350909		-15.917	4.10738		-136.861	0.214948		-66.137	1.52488
-136.853	0.351447		-15.909	4.11034		-136.853	0.214428		-66.128	1.52272
-136.844	0.352285		-15.901	4.1132		-136.847	0.214116		-66.119	1.52054
-136.836	0.35327		-15.893	4.11584		-136.839	0.213972		-66.112	1.51818
-136.827	0.353864		-15.884	4.11854		-136.832	0.213813		-66.104	1.51595
-136.819	0.354113		-15.875	4.12196		-136.824	0.213921		-66.096	1.5133
-136.811	0.354107		-15.867	4.12602		-136.816	0.213886		-66.086	1.51093
-136.803	0.354187		-15.859	4.13055		-136.808	0.213997		-66.079	1.50806
-136.796	0.354356		-15.851	4.13479		-136.798	0.213923		-66.07	1.50514
-136.788	0.354455		-15.842	4.13944		-136.79	0.214032		-66.061	1.502
-136.781	0.354169		-15.834	4.14409		-136.783	0.214219		-66.053	1.49894
-136.773	0.354022		-15.827	4.14882		-136.776	0.214013		-66.046	1.49642
-136.765	0.353774		-15.818	4.15293		-136.768	0.213897		-66.037	1.49371
-136.757	0.353438		-15.81	4.15672		-136.76	0.213652		-66.029	1.4912
-136.749	0.353037		-15.803	4.15984		-136.752	0.214151		-66.02	1.48833
-136.74	0.352793		-15.793	4.16288		-136.744	0.21429		-66.012	1.48504
-136.732	0.352993		-15.786	4.16578		-136.736	0.214463		-66.003	1.48175
-136.724	0.353015		-15.777	4.16903		-136.728	0.214271		-65.995	1.47792
-136.716	0.353081		-15.77	4.17257		-136.72	0.214386		-65.987	1.47466
-136.708	0.353542		-15.761	4.1763		-136.711	0.214457		-65.979	1.47083
-136.7	0.354061		-15.752	4.18008		-136.704	0.214471		-65.971	1.46735
-136.691	0.354478		-15.743	4.18416		-136.695	0.214248		-65.962	1.46336
-136.683	0.35423		-15.735	4.18855		-136.687	0.213826		-65.954	1.45982
-136.675	0.35387		-15.726	4.19288		-136.678	0.213449		-65.946	1.45601
-136.668	0.353452		-15.718	4.19764		-136.67	0.213259		-65.94	1.45249
-136.66	0.353466		-15.709	4.20219		-136.663	0.213497		-65.932	1.44931
-136.652	0.353847		-15.701	4.20719		-136.655	0.214094		-65.923	1.44626
-136.644	0.354199		-15.693	4.21205		-136.647	0.214729		-65.915	1.44298
-136.636	0.353725		-15.685	4.21745		-136.639	0.214839		-65.906	1.43949
-136.628	0.352961		-15.677	4.22279		-136.631	0.214496		-65.898	1.43684
-136.62	0.352		-15.669	4.22813		-136.623	0.214523		-65.889	1.43494
-136.612	0.351642		-15.659	4.23285		-136.615	0.214778		-65.88	1.43287
-136.604	0.351389		-15.651	4.23734		-136.608	0.215157		-65.872	1.43059
-136.596	0.351372		-15.643	4.24219		-136.6	0.215351		-65.865	1.42848
-136.588	0.351637		-15.635	4.24702		-136.592	0.215772		-65.857	1.42662
-136.579	0.352012		-15.625	4.252		-136.584	0.215857		-65.85	1.42457
-136.572	0.352603		-15.617	4.25636		-136.575	0.215862		-65.842	1.42237
-136.564	0.353256		-15.608	4.26052		-136.567	0.215646		-65.833	1.42013
-136.555	0.3542		-15.6	4.2643		-136.559	0.215552		-65.826	1.4177
-136.547	0.355251		-15.592	4.26802		-136.55	0.215245		-65.82	1.41509
-136.54	0.356219		-15.584	4.27185		-136.542	0.21515		-65.811	1.41276
-136.533	0.357222		-15.576	4.27575		-136.535	0.215578		-65.802	1.41045
-136.526	0.358133		-15.568	4.27929		-136.526	0.215921		-65.793	1.40816
-136.518	0.358989		-15.558	4.28303		-136.519	0.216253		-65.784	1.40549
-136.51	0.35958		-15.551	4.28654		-136.511	0.216613		-65.776	1.40297
-136.502	0.360023		-15.542	4.2903		-136.503	0.21685		-65.766	1.40046
-136.493	0.360219		-15.534	4.29418		-136.495	0.217167		-65.757	1.3983
-136.485	0.360703		-15.526	4.29845		-136.487	0.217226		-65.748	1.39624
-136.477	0.361208		-15.519	4.30288		-136.479	0.217599		-65.741	1.39455
-136.469	0.361799		-15.51	4.30734		-136.471	0.217972		-65.733	1.39255
-136.462	0.36168		-15.502	4.31191		-136.464	0.218509		-65.725	1.38998
-136.455	0.361509		-15.493	4.31613		-136.457	0.219504		-65.717	1.38686
-136.446	0.361308		-15.485	4.3204		-136.449	0.220364		-65.71	1.38398
-136.438	0.361503		-15.475	4.32486		-136.441	0.220613		-65.701	1.38141
-136.431	0.361438		-15.466	4.32924		-136.433	0.220718		-65.693	1.37905
-136.422	0.361448		-15.458	4.33355		-136.425	0.221042		-65.685	1.37615
-136.415	0.361667		-15.451	4.33782		-136.417	0.221901		-65.677	1.3732
-136.407	0.361931		-15.443	4.34219		-136.41	0.222588		-65.669	1.36999
-136.4	0.362449		-15.434	4.34656		-136.403	0.223343		-65.659	1.36696
-136.392	0.362941		-15.427	4.35137		-136.395	0.223801		-65.649	1.36416
-136.384	0.363501		-15.418	4.35605		-136.388	0.224258		-65.64	1.36139
-136.375	0.363858		-15.408	4.36089		-136.381	0.224568		-65.631	1.35874
-136.368	0.363777		-15.399	4.36581		-136.373	0.224697		-65.623	1.3564
-136.359	0.364063		-15.39	4.37117		-136.365	0.22469		-65.614	1.35465
-136.351	0.364197		-15.382	4.37652		-136.356	0.224515		-65.606	1.35298
-136.342	0.36413		-15.373	4.38159		-136.348	0.224541		-65.598	1.35105
-136.335	0.363759		-15.364	4.38713		-136.34	0.224544		-65.59	1.34878
-136.327	0.363722		-15.357	4.39269		-136.332	0.224524		-65.582	1.34668
-136.319	0.36389		-15.349	4.39818		-136.324	0.224534		-65.574	1.34518
-136.31	0.363972		-15.341	4.40352		-136.316	0.224473		-65.565	1.34381
-136.302	0.36396		-15.332	4.40888		-136.307	0.224698		-65.558	1.34228
-136.294	0.364099		-15.324	4.41372		-136.299	0.224774		-65.55	1.34094
-136.287	0.364614		-15.316	4.41787		-136.291	0.224961		-65.542	1.33958
-136.279	0.364321		-15.308	4.42133		-136.283	0.225171		-65.534	1.33866
-136.272	0.363756		-15.298	4.42513		-136.275	0.225329		-65.526	1.33742
-136.264	0.362956		-15.289	4.42883		-136.268	0.225518		-65.517	1.33592
-136.256	0.362712		-15.281	4.43292		-136.259	0.22557		-65.509	1.33416
-136.248	0.362565		-15.273	4.43694		-136.251	0.225765		-65.5	1.33174
-136.24	0.362643		-15.266	4.44122		-136.243	0.226181		-65.492	1.32896
-136.232	0.362698		-15.257	4.44533		-136.235	0.226271		-65.486	1.32585
-136.224	0.362706		-15.249	4.44952		-136.227	0.226601		-65.479	1.32326
-136.217	0.36266		-15.241	4.45411		-136.219	0.226576		-65.47	1.32106
-136.209	0.362704		-15.233	4.45897		-136.211	0.226406		-65.463	1.31907
-136.201	0.362902		-15.225	4.46407		-136.203	0.226517		-65.455	1.31694
-136.193	0.362922		-15.216	4.46879		-136.194	0.22635		-65.446	1.31493
-136.185	0.36278		-15.208	4.47401		-136.186	0.226693		-65.438	1.31295
-136.177	0.362862		-15.199	4.47962		-136.178	0.226805		-65.43	1.31118
-136.169	0.363079		-15.191	4.48556		-136.171	0.227291		-65.423	1.30985
-136.161	0.363452		-15.183	4.491		-136.164	0.227632		-65.415	1.30931
-136.154	0.36377		-15.174	4.49571		-136.156	0.22771		-65.407	1.30913
-136.145	0.364387		-15.167	4.50004		-136.148	0.227824		-65.398	1.30944
-136.137	0.364915		-15.157	4.50439		-136.14	0.227517		-65.388	1.31002
-136.129	0.365366		-15.148	4.50909		-136.132	0.227474		-65.379	1.3104
-136.12	0.365216		-15.14	4.51411		-136.124	0.227268		-65.37	1.31035
-136.112	0.365107		-15.132	4.51882		-136.116	0.227223		-65.362	1.31001
-136.104	0.365123		-15.124	4.52328		-136.108	0.227214		-65.353	1.30967
-136.096	0.365831		-15.114	4.52777		-136.099	0.227121		-65.345	1.30894
-136.088	0.366232		-15.106	4.53299		-136.091	0.227301		-65.338	1.30825
-136.08	0.366585		-15.099	4.53916		-136.084	0.227315		-65.329	1.3075
-136.071	0.3668		-15.091	4.5456		-136.076	0.227562		-65.321	1.30669
-136.064	0.366954		-15.084	4.55168		-136.067	0.227833		-65.313	1.30585
-136.056	0.366654		-15.076	4.55774		-136.059	0.227687		-65.304	1.30508
-136.048	0.366098		-15.066	4.56423		-136.05	0.22735		-65.295	1.30453
-136.041	0.365858		-15.058	4.57118		-136.044	0.227186		-65.287	1.30345
-136.034	0.366142		-15.05	4.57765		-136.036	0.227469		-65.279	1.30207
-136.025	0.366246		-15.042	4.5838		-136.029	0.227869		-65.27	1.30058
-136.017	0.366351		-15.033	4.59		-136.021	0.228258		-65.261	1.29876
-136.009	0.365941		-15.025	4.59599		-136.014	0.228542		-65.254	1.29672
-136.001	0.365361		-15.015	4.60142		-136.006	0.229421		-65.247	1.2943
-135.992	0.364821		-15.006	4.6063		-135.998	0.230185		-65.239	1.29219
-135.984	0.36444		-14.997	4.61127		-135.989	0.230811		-65.231	1.29039
-135.976	0.364461		-14.988	4.61631		-135.981	0.231233		-65.222	1.28877
-135.968	0.364469		-14.98	4.62158		-135.973	0.231119		-65.214	1.28654
-135.96	0.364393		-14.973	4.62609		-135.965	0.231447		-65.205	1.2842
-135.951	0.36453		-14.965	4.63048		-135.956	0.232027		-65.197	1.28182
-135.943	0.365133		-14.957	4.63453		-135.948	0.233356		-65.188	1.27982
-135.935	0.366523		-14.948	4.63873		-135.94	0.234408		-65.179	1.27747
-135.927	0.368331		-14.94	4.64297		-135.932	0.235136		-65.171	1.27511
-135.92	0.370452		-14.932	4.64801		-135.924	0.235686		-65.163	1.27182
-135.913	0.372264		-14.925	4.65271		-135.917	0.236221		-65.155	1.26819
-135.905	0.373947		-14.919	4.65834		-135.909	0.236683		-65.147	1.26427
-135.898	0.375263		-14.91	4.66315		-135.901	0.237357		-65.138	1.26089
-135.89	0.376503		-14.901	4.6684		-135.895	0.238011		-65.129	1.25716
-135.882	0.377377		-14.893	4.67312		-135.887	0.238768		-65.12	1.25334
-135.874	0.378519		-14.883	4.67773		-135.879	0.239092		-65.113	1.24961
-135.867	0.3802		-14.874	4.6832		-135.871	0.239342		-65.106	1.24632
-135.858	0.381604		-14.865	4.68834		-135.863	0.23906		-65.098	1.24304
-135.851	0.382723		-14.857	4.69501		-135.855	0.238535		-65.089	1.23956
-135.842	0.382788		-14.849	4.70087		-135.847	0.238218		-65.08	1.23625
-135.834	0.382796		-14.839	4.70779		-135.839	0.238163		-65.072	1.23258
-135.826	0.382552		-14.831	4.71318		-135.831	0.238517		-65.063	1.22924
-135.819	0.382689		-14.822	4.71972		-135.823	0.238464		-65.055	1.22623
-135.811	0.382513		-14.813	4.72501		-135.815	0.238203		-65.047	1.22412
-135.803	0.381924		-14.804	4.73017		-135.807	0.238045		-65.038	1.22192
-135.795	0.38124		-14.795	4.73413		-135.8	0.238222		-65.03	1.21989
-135.788	0.380628		-14.787	4.73808		-135.791	0.238604		-65.022	1.21766
-135.78	0.380162		-14.778	4.74319		-135.783	0.238806		-65.014	1.21585
-135.772	0.379581		-14.772	4.74884		-135.776	0.239112		-65.005	1.21384
-135.764	0.379159		-14.765	4.75502		-135.769	0.239426		-64.997	1.21229
-135.756	0.378871		-14.756	4.76046		-135.761	0.239923		-64.989	1.21098
-135.748	0.378624		-14.748	4.76579		-135.753	0.240663		-64.98	1.20968
-135.739	0.378709		-14.741	4.77078		-135.744	0.241485		-64.972	1.2086
-135.731	0.37929		-14.732	4.77579		-135.737	0.242477		-64.963	1.20715
-135.724	0.380237		-14.724	4.78105		-135.73	0.243575		-64.955	1.20594
-135.715	0.381107		-14.714	4.78695		-135.722	0.244754		-64.947	1.20443
-135.707	0.3815		-14.707	4.79304		-135.713	0.245907		-64.939	1.20302
-135.699	0.381867		-14.7	4.79995		-135.705	0.246634		-64.93	1.20141
-135.691	0.382184		-14.693	4.80726		-135.697	0.247688		-64.921	1.19981
-135.683	0.382832		-14.685	4.81495		-135.689	0.24872		-64.913	1.19833
-135.676	0.383451		-14.675	4.82178		-135.681	0.249971		-64.904	1.19701
-135.668	0.383926		-14.666	4.82869		-135.673	0.250883		-64.897	1.19511
-135.66	0.38459		-14.657	4.83412		-135.665	0.25159		-64.889	1.19333
-135.652	0.384756		-14.649	4.83961		-135.657	0.25219		-64.881	1.19096
-135.644	0.385064		-14.64	4.84346		-135.648	0.252347		-64.874	1.18896
-135.636	0.385244		-14.631	4.8484		-135.64	0.252422		-64.866	1.18648
-135.628	0.386136		-14.622	4.85177		-135.632	0.252399		-64.859	1.18434
-135.619	0.387142		-14.614	4.85597		-135.624	0.252506		-64.851	1.18189
-135.611	0.38811		-14.607	4.86061		-135.616	0.252846		-64.842	1.17989
-135.603	0.388797		-14.6	4.86645		-135.609	0.253053		-64.834	1.17796
-135.594	0.389875		-14.592	4.87188		-135.601	0.253043		-64.826	1.17594
-135.587	0.390737		-14.582	4.87696		-135.592	0.252491		-64.817	1.17343
-135.579	0.391662		-14.574	4.88092		-135.584	0.252137		-64.808	1.1709
-135.571	0.392057		-14.565	4.88621		-135.576	0.251922		-64.799	1.16841
-135.563	0.392407		-14.556	4.89094		-135.567	0.25187		-64.791	1.16596
-135.555	0.393263		-14.548	4.89807		-135.559	0.251968		-64.784	1.1636
-135.548	0.394167		-14.539	4.90365		-135.551	0.252088		-64.775	1.16131
-135.54	0.395058		-14.53	4.91035		-135.544	0.252382		-64.767	1.15882
-135.532	0.395955		-14.524	4.91667		-135.536	0.252459		-64.759	1.1557
-135.525	0.397027		-14.514	4.92403		-135.529	0.25274		-64.75	1.1528
-135.517	0.398371		-14.506	4.93153		-135.521	0.25277		-64.741	1.14988
-135.509	0.399306		-14.497	4.93879		-135.513	0.253279		-64.734	1.1468
-135.5	0.399857		-14.488	4.94438		-135.505	0.25341		-64.725	1.14341
-135.492	0.400257		-14.48	4.94984		-135.496	0.253654		-64.716	1.14038
-135.483	0.400446		-14.472	4.95374		-135.488	0.253127		-64.708	1.13774
-135.475	0.400998		-14.463	4.95961		-135.48	0.252819		-64.7	1.13532
-135.467	0.401453		-14.455	4.96404		-135.471	0.253184		-64.693	1.13256
-135.46	0.402271		-14.447	4.97009		-135.463	0.253753		-64.683	1.13023
-135.453	0.403128		-14.441	4.97606		-135.455	0.254659		-64.676	1.12776
-135.445	0.404274		-14.432	4.98344		-135.447	0.255032		-64.667	1.12535
-135.437	0.405031		-14.423	4.99047		-135.439	0.255725		-64.659	1.12311
-135.428	0.405412		-14.415	4.99684		-135.431	0.256116		-64.652	1.12105
-135.421	0.405558		-14.405	5.00266		-135.422	0.256609		-64.644	1.11928
-135.412	0.405626		-14.397	5.00835		-135.414	0.25743		-64.634	1.11685
-135.404	0.405811		-14.387	5.01424		-135.407	0.258472		-64.625	1.11468
-135.397	0.40587		-14.378	5.02035		-135.4	0.259268		-64.618	1.11243
-135.389	0.405941		-14.37	5.02613		-135.393	0.25964		-64.609	1.11048
-135.381	0.405911		-14.363	5.032		-135.384	0.259989		-64.601	1.10831
-135.373	0.406		-14.354	5.03752		-135.376	0.260405		-64.593	1.10626
-135.365	0.406483		-14.345	5.04319		-135.368	0.26085		-64.586	1.10486
-135.357	0.407253		-14.336	5.04883		-135.36	0.261094		-64.577	1.10316
-135.35	0.407873		-14.328	5.0539		-135.353	0.261441		-64.568	1.10138
-135.342	0.407617		-14.319	5.05914		-135.345	0.261595		-64.56	1.09959
-135.335	0.406864		-14.311	5.06438		-135.337	0.26147		-64.551	1.09809
-135.325	0.405808		-14.302	5.07031		-135.33	0.261315		-64.541	1.09652
-135.317	0.404882		-14.293	5.07656		-135.321	0.260889		-64.534	1.09471
-135.31	0.404382		-14.285	5.08284		-135.314	0.260827		-64.525	1.09324
-135.302	0.404104		-14.277	5.08944		-135.307	0.260774		-64.515	1.09191
-135.295	0.40401		-14.269	5.09627		-135.299	0.261151		-64.507	1.09025
-135.287	0.403747		-14.261	5.10316		-135.291	0.261578		-64.499	1.08833
-135.279	0.4033		-14.251	5.11017		-135.283	0.262203		-64.492	1.08633
-135.271	0.402893		-14.243	5.11704		-135.275	0.262682		-64.485	1.08469
-135.263	0.403001		-14.235	5.12405		-135.268	0.263421		-64.476	1.08334
-135.255	0.403707		-14.227	5.13077		-135.26	0.26399		-64.468	1.0821
-135.248	0.404243		-14.219	5.13765		-135.252	0.26445		-64.461	1.08083
-135.24	0.40446		-14.212	5.14456		-135.244	0.264328		-64.451	1.07968
-135.231	0.404282		-14.204	5.15123		-135.236	0.264207		-64.442	1.07923
-135.223	0.404232		-14.197	5.15714		-135.227	0.263911		-64.434	1.07841
-135.215	0.403913		-14.189	5.16295		-135.219	0.264021		-64.427	1.07781
-135.207	0.403682		-14.182	5.16883		-135.211	0.263803		-64.42	1.07699
-135.198	0.403413		-14.173	5.17473		-135.203	0.263841		-64.412	1.07672
-135.19	0.403		-14.164	5.18053		-135.195	0.263959		-64.403	1.07622
-135.183	0.402404		-14.156	5.18622		-135.187	0.263676		-64.394	1.07529
-135.175	0.401734		-14.147	5.19184		-135.179	0.263013		-64.387	1.0744
-135.168	0.400815		-14.138	5.19738		-135.171	0.261885		-64.379	1.07316
-135.159	0.39981		-14.13	5.20361		-135.163	0.261401		-64.371	1.07171
-135.152	0.398721		-14.122	5.21002		-135.155	0.261519		-64.363	1.06986
-135.144	0.397848		-14.114	5.2164		-135.148	0.261977		-64.355	1.06776
-135.136	0.397143		-14.105	5.22283		-135.14	0.26261		-64.347	1.06603
-135.128	0.396489		-14.096	5.22924		-135.131	0.263346		-64.339	1.06443
-135.119	0.396079		-14.088	5.23567		-135.123	0.264204		-64.331	1.06303
-135.111	0.395817		-14.08	5.24175		-135.116	0.265035		-64.322	1.0617
-135.104	0.395812		-14.071	5.248		-135.108	0.265182		-64.313	1.06041
-135.095	0.39609		-14.062	5.25434		-135.099	0.265455		-64.305	1.05917
-135.087	0.39591		-14.052	5.26032		-135.09	0.266211		-64.297	1.05785
-135.079	0.395736		-14.044	5.26605		-135.082	0.267318		-64.289	1.05697
-135.071	0.39505		-14.036	5.27173		-135.074	0.268021		-64.281	1.05585
-135.063	0.39483		-14.028	5.27777		-135.066	0.268172		-64.273	1.0543
-135.055	0.394376		-14.019	5.28392		-135.058	0.268624		-64.265	1.0518
-135.047	0.394699		-14.011	5.29047		-135.051	0.269357		-64.257	1.04965
-135.039	0.395308		-14.004	5.29727		-135.043	0.270058		-64.248	1.04767
-135.032	0.396564		-13.997	5.30443		-135.036	0.270491		-64.239	1.04669
-135.025	0.397479		-13.986	5.31124		-135.028	0.270608		-64.23	1.04534
-135.016	0.397733		-13.976	5.31872		-135.019	0.27043		-64.222	1.04435
-135.008	0.397695		-13.968	5.32697		-135.012	0.270376		-64.214	1.04282
-135	0.397825		-13.961	5.33563		-135.004	0.270552		-64.206	1.04221
-134.991	0.39836		-13.954	5.34422		-134.996	0.270937		-64.197	1.04177
-134.984	0.399089		-13.949	5.35269		-134.988	0.271058		-64.189	1.04109
-134.976	0.39984		-13.944	5.36116		-134.98	0.271164		-64.181	1.04014
-134.968	0.400746		-13.936	5.36955		-134.972	0.271747		-64.172	1.03888
-134.96	0.401327		-13.927	5.37788		-134.964	0.272234		-64.163	1.03797
-134.952	0.402083		-13.919	5.38665		-134.956	0.272994		-64.155	1.03695
-134.944	0.402786		-13.91	5.3951		-134.948	0.27364		-64.147	1.03609
-134.936	0.403761		-13.902	5.40326		-134.94	0.274786		-64.14	1.03509
-134.929	0.404406		-13.892	5.41129		-134.932	0.275853		-64.132	1.03431
-134.92	0.404911		-13.883	5.41964		-134.924	0.276585		-64.124	1.03311
-134.911	0.405349		-13.874	5.42786		-134.916	0.277241		-64.115	1.03187
-134.903	0.406191		-13.865	5.4355		-134.908	0.277866		-64.106	1.03064
-134.894	0.40736		-13.856	5.44289		-134.9	0.27824		-64.098	1.02959
-134.886	0.408482		-13.848	5.44999		-134.892	0.278397		-64.09	1.0287
-134.878	0.409269		-13.839	5.45777		-134.885	0.278437		-64.082	1.02755
-134.87	0.409925		-13.83	5.46547		-134.876	0.27853		-64.075	1.02637
-134.863	0.410382		-13.821	5.47315		-134.868	0.278112		-64.066	1.02478
-134.854	0.410708		-13.812	5.48013		-134.86	0.277962		-64.057	1.02367
-134.846	0.410867		-13.803	5.48703		-134.852	0.277443		-64.049	1.02252
-134.837	0.411383		-13.794	5.49441		-134.844	0.277512		-64.042	1.02184
-134.83	0.411915		-13.787	5.50175		-134.836	0.276825		-64.033	1.02017
-134.821	0.412453		-13.777	5.50894		-134.827	0.276554		-64.024	1.01857
-134.814	0.412697		-13.768	5.51608		-134.819	0.276185		-64.017	1.01679
-134.807	0.412951		-13.759	5.52343		-134.811	0.276313		-64.01	1.01527
-134.8	0.413394		-13.751	5.53096		-134.804	0.276638		-64.002	1.01373
-134.792	0.414351		-13.744	5.53854		-134.796	0.277193		-63.994	1.01167
-134.785	0.415212		-13.737	5.54642		-134.788	0.277639		-63.986	1.00986
-134.778	0.416124		-13.729	5.55468		-134.78	0.278173		-63.978	1.00773
-134.77	0.41647		-13.719	5.56316		-134.773	0.278827		-63.97	1.00609
-134.761	0.416817		-13.713	5.57133		-134.765	0.279569		-63.961	1.00408
-134.753	0.416973		-13.704	5.57985		-134.757	0.28044		-63.953	1.00208
-134.745	0.417262		-13.696	5.58839		-134.749	0.281333		-63.944	1.00008
-134.736	0.417424		-13.686	5.59705		-134.74	0.282203		-63.935	0.998209
-134.728	0.417672		-13.676	5.60474		-134.731	0.283404		-63.926	0.996654
-134.719	0.418011		-13.669	5.61224		-134.723	0.284237		-63.918	0.99485
-134.712	0.418534		-13.662	5.61978		-134.714	0.285398		-63.91	0.992543
-134.704	0.419116		-13.654	5.62729		-134.706	0.286101		-63.903	0.989929
-134.695	0.419756		-13.644	5.63466		-134.698	0.286916		-63.895	0.987099
-134.688	0.420151		-13.636	5.64158		-134.69	0.287677		-63.887	0.984176
-134.68	0.420729		-13.628	5.64857		-134.682	0.288631		-63.88	0.981363
-134.672	0.421475		-13.62	5.65564		-134.674	0.289849		-63.871	0.97867
-134.664	0.422387		-13.61	5.66277		-134.666	0.291171		-63.863	0.976076
-134.656	0.422957		-13.602	5.66988		-134.659	0.292376		-63.854	0.973083
-134.649	0.423156		-13.593	5.67696		-134.65	0.293421		-63.847	0.969974
-134.64	0.42325		-13.585	5.68401		-134.642	0.294524		-63.838	0.967128
-134.632	0.423309		-13.577	5.69097		-134.634	0.295245		-63.829	0.964689
-134.624	0.423912		-13.569	5.69837		-134.625	0.2963		-63.82	0.962558
-134.616	0.424765		-13.561	5.70604		-134.618	0.296988		-63.812	0.960679
-134.608	0.425901		-13.554	5.71401		-134.61	0.297795		-63.803	0.958888
-134.599	0.426743		-13.546	5.72156		-134.602	0.298		-63.792	0.957022
-134.592	0.427401		-13.536	5.72933		-134.594	0.298183		-63.785	0.955508
-134.584	0.427848		-13.528	5.73764		-134.586	0.298442		-63.777	0.954284
-134.576	0.428488		-13.518	5.7465		-134.578	0.299074		-63.767	0.953266
-134.568	0.429379		-13.508	5.75465		-134.57	0.299354		-63.759	0.951856
-134.56	0.430022		-13.5	5.76239		-134.562	0.30002		-63.753	0.950476
-134.552	0.429875		-13.492	5.76995		-134.555	0.300307		-63.746	0.949225
-134.543	0.42952		-13.484	5.77776		-134.547	0.300513		-63.738	0.947932
-134.536	0.429296		-13.475	5.78554		-134.539	0.300417		-63.73	0.946907
-134.528	0.429528		-13.468	5.79353		-134.53	0.300659		-63.721	0.945715
-134.52	0.429546		-13.46	5.80186		-134.522	0.301362		-63.712	0.944627
-134.512	0.429926		-13.454	5.80988		-134.514	0.301946		-63.703	0.943615
-134.504	0.430615		-13.445	5.81676		-134.506	0.302531		-63.694	0.942191
-134.496	0.43124		-13.436	5.82369		-134.497	0.302788		-63.686	0.940728
-134.488	0.431646		-13.428	5.83074		-134.489	0.303116		-63.678	0.938595
-134.479	0.431585		-13.42	5.83785		-134.481	0.303254		-63.669	0.937331
-134.471	0.432393		-13.412	5.84473		-134.472	0.303617		-63.661	0.936515
-134.462	0.433192		-13.403	5.85173		-134.464	0.304163		-63.654	0.935837
-134.454	0.434212		-13.396	5.85923		-134.457	0.304912		-63.645	0.934985
-134.446	0.43472		-13.387	5.86694		-134.448	0.305871		-63.638	0.933927
-134.438	0.435242		-13.378	5.87432		-134.44	0.306439		-63.629	0.932688
-134.43	0.435131		-13.371	5.88189		-134.432	0.306647		-63.621	0.931728
-134.422	0.434834		-13.361	5.88914		-134.424	0.307125		-63.613	0.93109
-134.414	0.434019		-13.352	5.89697		-134.416	0.308082		-63.605	0.93083
-134.407	0.433794		-13.344	5.90446		-134.409	0.308894		-63.596	0.929779
[truncated: 18,402 more rows]

## Sheet: Figure 2
Fig 2
Mg(ClO4)2/ M	Onset
0	-26.84	-27.97	-25.94	-25.44	-28.11	-28.48	-25.8	-25.5	-27.39	-25.46	-25.77	-25.44	-25.87	-27.33	-26.11	-27.14	-27.35
0.3	-26.41	-25.49	-25.74	-26.1	-25.09	-26.47	-27.38	-26.35	-21.77	-26.82	-28.95	-28.05	-23.49	-27.84	-27.57	-27.69
0.6	-41.33	-40.69	-39.76	-36.83	-38.86	-39.4	-39.32	-42.15	-42.41	-40.04	-39.41	-40.73	-39.68	-39.76	-40.89	-39.47	-37.77	-38.84	-39.06	-39.08
1	-46.49	-46.95	-42.47	-45.95	-47.11	-42.12	-42.89	-43.94	-43.18	-45.48	-56.74	-54.75	-55.65	-56.27	-53.8	-52.2	-54.43	-53.64
2	-70.77	-67.9	-67.12	-62.07	-75.29	-73.85	-79.39	-79.92	-73.82	-76.23	-76.38	-74.61	-75.8	-80.6	-76.73	-76.68
2.5	-93.95	-92.47	-92.45	-90.25	-92.23	-91.83	-94.15	-90.76	-92.67	-92.03	-90.77	-90.68	-91.03	-90.82	-91.42	-91.38
	Peak
0	-21.61	-22.34	-21.08	-19.86	-22.88	-23.63	-20.47	-20.58	-22.59	-20.12	-19.95	-19.64	-20.16	-21.5	-20.48	-21.38	-21.62
0.3	-21.61	-20.51	-20.36	-20.88	-19.75	-21.6	-22.32	-21.45	-16.83	-21.74	-24.11	-23.5	-18.51	-23.02	-22.63	-22.73
0.6	-35.59	-35.98	-34.95	-32.1	-34.14	-34.43	-34.74	-36.59	-37.51	-35.28	-35.24	-35.86	-34.94	-39.94	-35.72	-34.99	-33.14	-34.27	-34.57	-34.57
1	-41.64	-42.57	-38.14	-41.24	-42.47	-37.4	-37.92	-39.25	-38.64	-40.59	-52.14	-49.88	-50.81	-51.94	-49.64	-47.75	-49.65	-49.28
2	-65.22	-62.75	-62.14	-56.99	-69.35	-67.39	-73.15	-72.12	-68.11	-69.55	-69.86	-68.52	-69.21	-71.89	-69.73	-70.55
2.5	-83.76	-83.96	-83.04	-82.83	-82.53	-83.45	-83.76	-82.73	-83.04	-82.94	-82.01	-84.24	-83.34	-82.45	-83.19	-83.13
	End
0	-18.08	-19.23	-18.11	-16.85	-19.62	-20.34	-17.61	-17.65	-19.19	-16.9	-17.62	-16.88	-17.37	-18.31	-17.65	-18.52	-18.64
0.3	-18.61	-18.28	-18.27	-18.7	-17.29	-18.43	-18.99	-18.38	-13.16	-18.43	-21	-20.17	-14.97	-19.83	-19.2	-19.48
0.6	-31.4	-32.42	-30.88	-28.08	-30.35	-30.5	-30.98	-31.99	-33.39	-31.51	-31.51	-31.81	-30.99	-31.27	-31.23	-31.08	-29.18	-30.42	-30.57	-30.72
1	-37.52	-38.9	-34.11	-37.26	-38.44	-33.48	-33.49	-34.9	-34.19	-36.88	-48.06	-45.74	-46.98	-47.81	-45.68	-43.83	-45.54	-45.31
2	-59.75	-58.08	-57.76	-51.38	-62.55	-59.97	-67.25	-65.44	-62.81	-63.83	-64.25	-63.02	-63.6	-64.31	-63.92	-65.12
2.5	-73.52	-73.91	-75.43	-74.43	-74.53	-77.51	-72.96	-73.81	-75.21	-74.34	-73.03	-72.88	-73.27	-74.89	-73.38	-74.17

## Sheet: Figure 3
Fig 3a
Temperature/ °C	2M Mg(ClO4)2 vsCH2max/ cm-1	2M Mg(ClO4)2 differential		Temperature/ °C	Control vsCH2max/ cm-1	Control differential
-51.8544	2849.71	0.0128274		-49.478	2849.7	0.0124894
-50.467	2849.71	0.0128275		-49.1758	2849.68	0.0124894
-48.9286	2849.74	0.0128276		-47.033	2849.72	0.0124894
-47.9945	2849.72	0.0128278		-43.9286	2849.77	0.0124895
-45.783	2849.75	0.0128282		-42.1016	2849.77	0.0124896
-43.5714	2849.76	0.012829		-40.7143	2849.78	0.0124897
-42.2115	2849.8	0.0128297		-40.4808	2849.79	0.0124897
-37.706	2849.82	0.012835		-39.0659	2849.82	0.0124898
-36.8956	2849.83	0.0128369		-36.4698	2849.85	0.0124904
-34.6841	2849.85	0.0128442		-34.5604	2849.85	0.0124911
-34.4093	2849.84	0.0128454		-34.4643	2849.87	0.0124911
-34.2033	2849.87	0.0128464		-31.772	2849.91	0.0124932
-32.9945	2849.86	0.0128533		-29.4643	2849.91	0.0124968
-31.3187	2849.89	0.0128673		-29.0522	2849.93	0.0124978
-30.0412	2849.92	0.0128827		-27.8159	2849.92	0.0125015
-26.7445	2849.93	0.0129561		-27.2253	2849.96	0.0125038
-26.2225	2849.97	0.0129744		-25	2849.97	0.0125172
-25.7418	2849.94	0.0129937		-22.5687	2849.99	0.0125463
-23.0769	2849.99	0.0131557		-21.4423	2850	0.0125688
-21.4973	2850.02	0.0133186		-21.1264	2850.03	0.0125766
-21.25	2850	0.0133505		-18.6813	2850.05	0.0126688
-18.2005	2850.06	0.0139639		-16.2637	2850.07	0.0128553
-16.7582	2850.09	0.0144659		-16.044	2850.09	0.0128798
-13.3929	2850.12	0.0166534		-14.3544	2850.13	0.0131315
-13.0082	2850.17	0.0170397		-11.6209	2850.19	0.013923
-12.7198	2850.12	0.0173541		-10.1786	2850.14	0.0146759
-9.78022	2850.23	0.0221688		-10.1648	2850.17	0.0146846
-9.21703	2850.2	0.0235316		-9.25824	2850.13	0.0153488
-7.89835	2850.3	0.0274814		-7.43132	2850.25	0.0173436
-6.7033	2850.37	0.0321626		-7.33516	2850.21	0.0174799
-4.62912	2850.46	0.04337		-6.46978	2850.21	0.0188859
-1.73077	2850.51	0.0662286		-3.98352	2850.34	0.0253622
-1.34615	2850.61	0.0697732		-1.08516	2850.4	0.0402373
0.618132	2850.64	0.088164		-0.315934	2850.47	0.0460238
1.60714	2850.79	0.0965173		2.25275	2850.57	0.0711891
2.76099	2850.94	0.104192		3.55769	2850.66	0.085974
3.53022	2850.84	0.107566		5.08242	2850.74	0.101605
4.93132	2851.2	0.10916		5.43956	2850.84	0.104583
6.52473	2851.43	0.106059		7.5	2851.01	0.112874
7.41758	2851.24	0.102551		8.20055	2851.15	0.112387
8.77747	2851.76	0.0952798		10.6319	2851.4	0.106126
10.783	2851.89	0.0819358		11.0989	2851.54	0.104114
11.9093	2851.8	0.0739357		13.6401	2851.77	0.0902242
12.6236	2851.78	0.0689117		14.6429	2851.87	0.0839164
12.967	2851.8	0.0665395		17.0055	2851.97	0.0688427
13.2692	2852.04	0.0644834		17.3214	2852.05	0.0668911
18.0907	2852.12	0.0379104		19.1209	2852.11	0.0563982
18.489	2852.07	0.0363067		20.6456	2852.19	0.0485411
18.75	2852.2	0.0353033		22.3901	2852.22	0.0408574
23.2418	2852.22	0.0230468		24.3544	2852.27	0.0338419
23.5989	2852.28	0.0224049		24.6841	2852.28	0.0328231
25.6044	2852.29	0.0194549		24.9588	2852.38	0.0320067
25.8242	2852.36	0.0191906		28.3791	2852.42	0.0240369
28.4066	2852.37	0.016757		29.8489	2852.47	0.0216464
28.6951	2852.42	0.0165497		31.3736	2852.48	0.0196672
31.9643	2852.47	0.0148343		32.1429	2852.56	0.0188316
33.1456	2852.5	0.0144309		34.5055	2852.57	0.016813
33.8462	2852.52	0.0142308		35.2885	2852.62	0.0162943
36.9506	2852.58	0.0136038		37.706	2852.63	0.0150491
38.5989	2852.59	0.013394		38.6538	2852.69	0.0146793
39.9199	2852.63	0.0132675		39.9588	2852.72	0.0142552
40.1374	2852.6	0.0132495		40.0962	2852.69	0.0142156
40.1763	2852.61	0.0132464		40.1122	2852.7	0.014211
Fig 3b
Temperature/ °C	2M Mg(ClO4)2 vsCH2max/ cm-1	2M Mg(ClO4)2 differential		Temperature/ °C	Control vsCH2max/ cm-1	Control differential
-51.6896	2849.7	0.012674		-45.8654	2849.69	0.0127478
-48.6538	2849.69	0.0126741		-42.761	2849.72	0.0127478
-46.0577	2849.71	0.0126743		-40.0549	2849.75	0.0127478
-43.7225	2849.73	0.0126745		-37.761	2849.77	0.0127478
-41.6621	2849.74	0.0126749		-35.7418	2849.8	0.0127479
-39.7253	2849.75	0.0126755		-34.1484	2849.82	0.0127479
-37.8159	2849.77	0.0126765		-32.6374	2849.82	0.012748
-35.9066	2849.77	0.0126781		-31.2088	2849.85	0.0127482
-34.217	2849.81	0.0126804		-29.8077	2849.87	0.0127484
-32.6648	2849.82	0.0126836		-28.4341	2849.88	0.0127488
-31.25	2849.83	0.0126879		-27.0742	2849.9	0.0127495
-29.7665	2849.84	0.0126946		-25.728	2849.92	0.0127504
-28.2692	2849.86	0.0127045		-24.9451	2849.93	0.0127513
-26.7995	2849.89	0.0127189		-23.0907	2849.94	0.0127544
-25.5769	2849.91	0.0127359		-21.9643	2849.96	0.0127576
-24.9038	2849.92	0.0127479		-20.8379	2849.96	0.0127622
-23.1456	2849.92	0.0127913		-19.794	2849.99	0.0127686
-21.9505	2849.94	0.0128346		-18.7088	2849.99	0.0127781
-20.7005	2849.95	0.012897		-17.5137	2850.01	0.0127938
-19.4918	2849.96	0.0129803		-16.3599	2850.03	0.0128165
-18.3654	2849.99	0.0130856		-15.1923	2850.04	0.0128509
-17.2802	2849.99	0.0132211		-14.1346	2850.07	0.0128967
-16.3049	2850.02	0.0133804		-13.2143	2850.07	0.0129528
-15.1923	2850.04	0.0136192		-12.3214	2850.09	0.0130274
-13.9835	2850.05	0.0139704		-11.3049	2850.11	0.0131458
-12.6511	2850.06	0.0145088		-10.1923	2850.13	0.0133335
-11.3324	2850.09	0.0152583		-9.02473	2850.13	0.0136257
-10.0962	2850.11	0.0162314		-7.92582	2850.16	0.0140318
-8.94231	2850.14	0.0174589		-6.90934	2850.16	0.0145714
-7.76099	2850.17	0.0191391		-5.98901	2850.18	0.0152506
-6.5522	2850.2	0.0214394		-5.19231	2850.19	0.0160362
-5.26099	2850.23	0.0247418		-4.13462	2850.18	0.0174626
-3.83242	2850.28	0.0297086		-2.91209	2850.18	0.0198672
-2.37637	2850.33	0.036551		-1.64835	2850.19	0.0235698
-1.0989	2850.39	0.0442858		-0.412088	2850.22	0.0288743
-0.0412088	2850.44	0.0519764		0.851648	2850.39	0.0365965
0.961538	2850.5	0.0602538		1.96429	2850.43	0.0457386
2.08791	2850.54	0.070378		2.9533	2850.48	0.0558219
3.37912	2850.61	0.0822258		3.98352	2850.53	0.0679981
4.76648	2850.72	0.0936082		5.17857	2850.6	0.0830587
6.18132	2850.83	0.101666		6.51099	2850.68	0.0980507
7.51374	2850.95	0.10414		7.99451	2850.78	0.107341
8.68132	2851.09	0.103266		9.53297	2850.94	0.107132
9.75275	2851.26	0.10124		11.0989	2851.12	0.104971
10.783	2851.4	0.0981579		12.4588	2851.3	0.101521
11.9505	2851.54	0.0935888		13.5989	2851.46	0.0977972
13.2692	2851.71	0.0873829		14.6841	2851.6	0.0936737
14.8077	2851.82	0.0792587		15.8929	2851.73	0.0885689
16.4423	2851.92	0.0702373		17.294	2851.82	0.0822065
17.9945	2851.97	0.0618462		18.7363	2851.94	0.075426
19.4368	2852.03	0.054541		20.206	2852.01	0.068536
20.7692	2852.08	0.0483828		21.511	2852.12	0.0626095
22.0742	2852.11	0.042977		22.706	2852.19	0.0574416
23.4203	2852.18	0.0380702		23.8187	2852.21	0.0529091
24.8489	2852.22	0.0335864		24.9038	2852.28	0.0487796
26.3736	2852.27	0.0295628		26.2088	2852.29	0.0442173
27.9396	2852.3	0.02616		27.706	2852.34	0.0395348
29.3819	2852.34	0.023592		29.2033	2852.4	0.0354288
30.6731	2852.35	0.0216871		30.5494	2852.43	0.0322025
31.772	2852.42	0.0203177		31.7445	2852.49	0.0296807
32.7198	2852.42	0.0192982		32.8846	2852.48	0.0275507
33.8736	2852.47	0.0182328		34.0659	2852.53	0.025603
35.261	2852.47	0.0171702		35.4945	2852.57	0.0235641
36.7308	2852.54	0.0162606		36.978	2852.63	0.0217698
38.283	2852.55	0.0154957		38.5989	2852.68	0.0201331
39.7253	2852.59	0.0149301		40	2852.7	0.0189511
41.0577	2852.63	0.0145079

## Sheet: Supplementary Figure 2
Fig 5
% Membrane integrity	Controls				0.3M				0.6M				1M				2M				2.5M
0	0.249574	0.246115	0.245162	0.270892
10	0.343629	0.348138	0.352497	0.355815
50	0.66513	0.66735	0.673049	0.662852
90	0.902133	0.943238	0.966959	0.960532
100	0.930512	0.967653	0.936181	0.957052
Interpolated % membrane integrity
18.5719					0.415905	0.400014	0.398499	0.418029
22.2948									0.445428	0.439762	0.416877	0.436572
32.809													0.53032	0.455709	0.563249	0.489263
57.0808																	0.715753	0.683098	0.67264	0.659371
53.5686																					0.643988	0.67638	0.602796	0.707517
